# Supplementary material for: Transcriptomic and macroscopic architectures of intersubject functional variability in human brain white-matter
Source: Commun Biol. 2021 Dec 20;4:1417. doi: 10.1038/s42003-021-02952-y (PMC8688465; doi:10.1038/s42003-021-02952-y)
Supplement: Supplementary file 3 — Supplementary Data 1 [file 42003_2021_2952_MOESM3_ESM.xlsx]

## Sheet: Figure2a
0.62865
0.558967
0.583744
0.578748
0.557667
0.62427
0.600028
0.581855
0.578056
0.563083
0.577072
0.608854
0.532887
0.581587
0.612761
0.626926
0.641707
0.675428
0.702619
0.649453
0.61101
0.647747
0.644879
0.627416
0.587046
0.587626
0.609787
0.632459
0.639957
0.631713
0.611005
0.614448
0.59787
0.58422
0.581031
0.59933
0.619724
0.627975
0.635767
0.613989
0.592231
0.617047
0.590868
0.576385
0.571965
0.583802
0.603818
0.619289
0.650238
0.629449
0.601176
0.582712
0.583489
0.593319
0.571521
0.56227
0.564549
0.576546
0.597808
0.617593
0.646917
0.626579
0.602299
0.578964
0.566538
0.564484
0.54584
0.551237
0.566578
0.585357
0.608472
0.629106
0.658073
0.636832
0.607324
0.572573
0.550297
0.527809
0.546944
0.574415
0.606805
0.640469
0.656817
0.647069
0.610529
0.568706
0.541169
0.54846
0.584073
0.628399
0.666646
0.536447
0.534257
0.546215
0.548973
0.566448
0.57167
0.569346
0.567716
0.552543
0.543207
0.56557
0.578166
0.592954
0.593486
0.595586
0.566908
0.55849
0.611083
0.618764
0.614141
0.615785
0.609898
0.609496
0.594993
0.586479
0.643479
0.639272
0.636043
0.639914
0.647509
0.636
0.654344
0.655533
0.676616
0.656668
0.680387
0.696254
0.684081
0.585837
0.59552
0.623005
0.596908
0.592614
0.586033
0.588149
0.587986
0.598644
0.618276
0.609014
0.601765
0.611897
0.605439
0.595481
0.59249
0.585854
0.587886
0.609123
0.624876
0.615171
0.59191
0.595139
0.611458
0.595404
0.592056
0.583489
0.582907
0.599507
0.61745
0.601863
0.5836
0.5871
0.602221
0.579748
0.574529
0.575041
0.587141
0.603998
0.609781
0.593737
0.579859
0.574145
0.579296
0.562454
0.560623
0.566454
0.580959
0.599149
0.608095
0.592875
0.575852
0.558502
0.552082
0.540027
0.548114
0.563881
0.583147
0.600566
0.613993
0.597331
0.571364
0.547524
0.534516
0.526079
0.531066
0.5461
0.568882
0.592829
0.610189
0.618208
0.621345
0.598647
0.567912
0.542138
0.530409
0.527085
0.533635
0.536411
0.54876
0.573332
0.597602
0.589808
0.566901
0.54459
0.535114
0.536178
0.540885
0.548823
0.544132
0.542499
0.554454
0.579099
0.599635
0.569072
0.553807
0.546584
0.552912
0.563637
0.561595
0.558944
0.556219
0.551665
0.567094
0.593069
0.581793
0.570151
0.577003
0.583544
0.583031
0.580813
0.573512
0.578135
0.569552
0.569466
0.581916
0.621446
0.595099
0.600358
0.605499
0.601907
0.600305
0.593313
0.589978
0.590418
0.58764
0.585256
0.601123
0.608444
0.612261
0.619964
0.61933
0.617247
0.61417
0.611378
0.606038
0.606204
0.632565
0.630957
0.63155
0.63855
0.647703
0.63529
0.632509
0.632867
0.643363
0.647918
0.652151
0.664502
0.659881
0.658703
0.660913
0.672394
0.567197
0.555163
0.543986
0.566773
0.580893
0.595686
0.562177
0.561248
0.560537
0.568089
0.574059
0.579167
0.574801
0.565315
0.571347
0.579145
0.573116
0.572231
0.570503
0.575669
0.584577
0.567622
0.565355
0.573619
0.569137
0.566101
0.56384
0.565744
0.580745
0.5822
0.567874
0.562652
0.567703
0.555457
0.556845
0.560522
0.572063
0.588084
0.580121
0.568426
0.557364
0.556341
0.54425
0.549883
0.555893
0.567842
0.58236
0.578263
0.570255
0.554421
0.545502
0.536585
0.537778
0.547062
0.56619
0.581457
0.582429
0.573856
0.555053
0.542777
0.544897
0.538263
0.539873
0.549731
0.559135
0.567407
0.581921
0.570177
0.552084
0.541781
0.544128
0.547324
0.5479
0.547867
0.552158
0.558993
0.566355
0.57392
0.567303
0.55325
0.543843
0.546419
0.554385
0.557092
0.555166
0.556075
0.562926
0.566702
0.566215
0.561097
0.555403
0.55722
0.552731
0.561249
0.564249
0.563192
0.563219
0.570577
0.571842
0.578564
0.57386
0.576041
0.574504
0.571309
0.568264
0.566217
0.569105
0.570707
0.575305
0.579087
0.580903
0.605443
0.593409
0.585628
0.590179
0.589061
0.586721
0.581952
0.577114
0.578634
0.580456
0.585354
0.606123
0.596243
0.588616
0.599717
0.59965
0.602925
0.59919
0.59342
0.590261
0.590071
0.591969
0.624977
0.596434
0.591605
0.606454
0.611669
0.616049
0.618211
0.616813
0.608588
0.604797
0.604398
0.609829
0.611858
0.612018
0.624622
0.627969
0.62223
0.624592
0.627598
0.631626
0.630434
0.643564
0.648332
0.639475
0.649595
0.670363
0.543499
0.547733
0.55062
0.546826
0.557175
0.546363
0.550284
0.558319
0.554303
0.551854
0.557025
0.555206
0.553608
0.549759
0.550356
0.559138
0.550721
0.549893
0.546318
0.545548
0.555477
0.548213
0.546889
0.537465
0.540015
0.540318
0.555449
0.548783
0.545343
0.530507
0.534176
0.541413
0.543859
0.559217
0.559354
0.551575
0.545177
0.547602
0.534276
0.537995
0.547293
0.564127
0.554311
0.546959
0.549396
0.544674
0.54348
0.544711
0.552176
0.555568
0.562063
0.552774
0.547642
0.552047
0.551811
0.556303
0.554311
0.55442
0.551735
0.559202
0.555038
0.564578
0.562302
0.556466
0.557889
0.565027
0.565557
0.569518
0.573934
0.561805
0.580005
0.581276
0.568568
0.56278
0.565756
0.562297
0.562492
0.564824
0.580397
0.595675
0.585501
0.599104
0.598041
0.576609
0.573762
0.576367
0.575276
0.573609
0.570123
0.569817
0.57196
0.588649
0.621501
0.597113
0.573417
0.579324
0.583809
0.585463
0.583852
0.579852
0.577648
0.577604
0.589105
0.626859
0.59699
0.570594
0.582389
0.592736
0.600961
0.599706
0.592964
0.587245
0.582101
0.584293
0.584798
0.592832
0.59975
0.608645
0.60799
0.598264
0.594531
0.60028
0.617008
0.604017
0.612664
0.634271
0.616942
0.61482
0.629167
0.646166
0.663816
0.649168
0.63657
0.666924
0.521025
0.536548
0.528388
0.538976
0.543809
0.544859
0.536002
0.537115
0.545871
0.543467
0.540738
0.50941
0.520799
0.533173
0.536979
0.539621
0.534891
0.525519
0.528411
0.523005
0.537146
0.533724
0.520585
0.525664
0.542001
0.537773
0.537894
0.537952
0.533856
0.530387
0.53581
0.547596
0.543921
0.537314
0.538885
0.537557
0.537977
0.538781
0.54326
0.54068
0.536466
0.547796
0.552802
0.554115
0.60463
0.574537
0.557212
0.565001
0.565268
0.565248
0.564025
0.56387
0.569689
0.602
0.603099
0.570639
0.567668
0.574005
0.574846
0.57313
0.572381
0.572998
0.56903
0.583186
0.60266
0.573058
0.569822
0.579802
0.586382
0.585883
0.582257
0.579855
0.569746
0.580415
0.572122
0.590708
0.600764
0.592918
0.586985
0.580421
0.582846
0.615295
0.586737
0.599913
0.618496
0.60768
0.6031
0.60124
0.614431
0.599281
0.606934
0.628246
0.613172
0.612
0.543823
0.530186
0.540608
0.556587
0.546199
0.542583
0.514185
0.525795
0.515043
0.519372
0.52479
0.521575
0.509816
0.527748
0.528329
0.528227
0.525394
0.533329
0.532192
0.529013
0.542793
0.553397
0.558061
0.569855
0.5672
0.557352
0.565092
0.565586
0.563567
0.561684
0.561856
0.555723
0.556212
0.569007
0.560236
0.571392
0.575806
0.576265
0.570138
0.566199
0.55363
0.536445
0.569143
0.563479
0.57902
0.587201
0.591372
0.582352
0.575809
0.556552
0.537739
0.603832
0.578217
0.585789
0.599989
0.601379
0.58939
0.580295
0.562429
0.580094
0.57148
0.597581
0.593115
0.566395
0.627628
0.569732
0.55766
0.543987
0.538854
0.575503
0.557783
0.531177
0.538617
0.543409
0.529433
0.580868
0.573351
0.541236
0.524312
0.57492
0.545308
0.551106
0.545542
0.557612
0.557233
0.553733
0.553468
0.552214
0.539583
0.554444
0.566336
0.567887
0.558769
0.553732
0.543647
0.5498
0.559873
0.569501
0.570892
0.573772
0.56824
0.560427
0.539229
0.564499
0.563415
0.569251
0.569337
0.571486
0.569185
0.562895
0.544298
0.64718
0.55253
0.542323
0.556688
0.54692
0.548684
0.590616
0.629095
0.624995
0.611596
0.608328
0.610807
0.60979
0.596915
0.564432
0.599713
0.619593
0.615337
0.563079
0.57586
0.562329
0.593164
0.617635
0.590377
0.537233
0.57835
0.607712
0.540168
0.539741
0.54572
0.543782
0.545507
0.544469
0.528267
0.55185
0.554884
0.552252
0.54947
0.544969
0.537902
0.533738
0.561311
0.551608
0.540609
0.538747
0.563544
0.562694
0.559164
0.558971
0.548546
0.559132
0.553476
0.549086
0.545686
0.609047
0.686238
0.661444
0.656686
0.643941
0.665981
0.620234
0.623404
0.641911
0.619454
0.670333
0.642439
0.64019
0.635095
0.637632
0.659622
0.604084
0.615882
0.648071
0.634975
0.549309
0.631655
0.677589
0.634289
0.524144
0.525355
0.536004
0.545757
0.542392
0.536675
0.596565
0.656609
0.540549
0.548352
0.54603
0.552094
0.555966
0.546612
0.541596
0.542843
0.580206
0.683656
0.540379
0.547311
0.561654
0.585281
0.671476
0.546121
0.557491
0.557179
0.544011
0.553673
0.556153
0.565615
0.599888
0.603845
0.615274
0.680135
0.641429
0.549245
0.560638
0.558706
0.555785
0.556157
0.63844
0.614402
0.651623
0.643895
0.647143
0.656763
0.620935
0.661988
0.685264
0.605623
0.649523
0.635017
0.653278
0.667403
0.632749
0.657971
0.681291
0.643618
0.57863
0.659475
0.706544
0.651395
0.558575
0.593362
0.605657
0.599631
0.611076
0.640549
0.65875
0.661997
0.65741
0.641391
0.670698
0.67173
0.671827
0.64156
0.622749
0.553303
0.646106
0.642576
0.701642
0.664395
0.625126
0.551007
0.553569
0.580057
0.594931
0.564296
0.540974
0.625831
0.635673
0.626242
0.621888
0.687596
0.619745
0.564372
0.556929
0.555869
0.568498
0.55333
0.544099
0.6146
0.626673
0.632983
0.624476
0.635623
0.561776
0.553108
0.537112
0.55086
0.569797
0.551708
0.647936
0.626504
0.648624
0.636127
0.653691
0.557878
0.560374
0.557486
0.556974
0.564354
0.568317
0.630514
0.651442
0.614646
0.652971
0.629873
0.529069
0.55301
0.564875
0.55741
0.57325
0.645853
0.668756
0.626873
0.664704
0.625768
0.562029
0.603082
0.683782
0.708476
0.562553
0.562303
0.587081
0.583418
0.576927
0.580871
0.573355
0.574319
0.588963
0.565877
0.573536
0.584376
0.569883
0.563158
0.569875
0.571568
0.566274
0.560928
0.562786
0.565205
0.555924
0.573133
0.555406
0.592497
0.599703
0.610386
0.616157
0.60122
0.616605
0.616747
0.60978
0.619435
0.623436
0.627687
0.617937
0.647002
0.636392
0.61801
0.621866
0.62737
0.628793
0.641732
0.679118
0.655338
0.667656
0.642059
0.62052
0.628169
0.671041
0.69155
0.620622
0.628676
0.68239
0.683619
0.631415
0.554744
0.56577
0.604848
0.581866
0.552377
0.626192
0.667255
0.668126
0.644412
0.565829
0.55969
0.567886
0.600465
0.581742
0.559185
0.562478
0.56763
0.66085
0.654952
0.654208
0.653502
0.536696
0.565614
0.564827
0.559555
0.561713
0.559841
0.554033
0.563587
0.561246
0.570483
0.559292
0.615509
0.649628
0.645724
0.628307
0.563092
0.564802
0.560208
0.561436
0.53933
0.562074
0.564784
0.570746
0.584978
0.63954
0.6635
0.635804
0.655455
0.63897
0.589208
0.555804
0.559953
0.557271
0.570284
0.569206
0.546028
0.593923
0.696516
0.575758
0.546112
0.573665
0.560479
0.56427
0.565327
0.587748
0.579168
0.575849
0.56857
0.580707
0.580078
0.573336
0.565536
0.563092
0.583142
0.60181
0.607432
0.577731
0.576631
0.572388
0.56272
0.599659
0.605748
0.603683
0.5727
0.579142
0.580932
0.602761
0.590478
0.568637
0.583545
0.593534
0.571746
0.580578
0.600417
0.574238
0.552869
0.573433
0.559599
0.56418
0.576504
0.560288
0.556016
0.571074
0.566375
0.577059
0.604565
0.642219
0.582479
0.602421
0.617826
0.620398
0.619132
0.60385
0.624356
0.606548
0.618159
0.624866
0.621752
0.625052
0.620444
0.642078
0.630257
0.610414
0.616081
0.626782
0.62366
0.642089
0.671135
0.65975
0.646274
0.635325
0.616652
0.624406
0.672824
0.68404
0.659193
0.657743
0.655969
0.618999
0.629456
0.694821
0.69488
0.61764
0.635424
0.618883
0.550083
0.557531
0.566211
0.639142
0.644536
0.641169
0.563382
0.562118
0.58332
0.577329
0.567003
0.572192
0.61154
0.644171
0.627364
0.608973
0.532937
0.563636
0.570927
0.569968
0.571476
0.570394
0.570602
0.57278
0.568357
0.568381
0.560996
0.545338
0.544648
0.627786
0.653801
0.643102
0.631108
0.580132
0.521262
0.519656
0.547676
0.56119
0.565674
0.565902
0.546022
0.56519
0.563527
0.562611
0.55306
0.542243
0.549569
0.529182
0.51121
0.538374
0.563702
0.562202
0.554903
0.557854
0.567643
0.569697
0.559071
0.550453
0.50919
0.535816
0.567838
0.564056
0.546786
0.563034
0.573228
0.571736
0.531082
0.53688
0.562683
0.559983
0.556202
0.569456
0.540309
0.547497
0.563483
0.571323
0.567496
0.578047
0.573696
0.562945
0.570372
0.592026
0.634083
0.608192
0.582538
0.567703
0.591578
0.612567
0.629426
0.609864
0.612529
0.60414
0.588457
0.611159
0.615865
0.619493
0.615177
0.599589
0.612204
0.616842
0.609757
0.612372
0.606514
0.589825
0.597256
0.61204
0.605273
0.603627
0.585708
0.585242
0.599216
0.595926
0.589278
0.564418
0.578236
0.584862
0.585493
0.574293
0.556891
0.564777
0.570589
0.569581
0.574279
0.558033
0.603207
0.581164
0.583072
0.602224
0.569211
0.589294
0.624572
0.596336
0.587654
0.588564
0.582179
0.57193
0.581906
0.59876
0.587923
0.604962
0.589513
0.589986
0.604161
0.608926
0.597662
0.611216
0.609795
0.618841
0.614903
0.608378
0.614151
0.624192
0.618934
0.604714
0.600255
0.610851
0.62162
0.618078
0.61411
0.608682
0.652225
0.602093
0.612307
0.623438
0.619635
0.614151
0.631469
0.671966
0.684514
0.679444
0.63351
0.613123
0.616616
0.618718
0.613305
0.668453
0.688063
0.673103
0.645212
0.621712
0.618123
0.694756
0.613449
0.587098
0.616052
0.62824
0.594287
0.574245
0.618788
0.625184
0.58414
0.575341
0.515041
0.538321
0.571163
0.601588
0.627837
0.592725
0.553694
0.529391
0.517676
0.519304
0.570769
0.567029
0.579315
0.570645
0.574809
0.529638
0.55052
0.557842
0.58263
0.613985
0.62796
0.630139
0.597926
0.561951
0.536804
0.52053
0.52625
0.528739
0.531411
0.569783
0.570596
0.570922
0.568361
0.565891
0.560432
0.5516
0.546508
0.544536
0.552015
0.559353
0.560812
0.535209
0.530112
0.539744
0.531654
0.538418
0.551916
0.558375
0.557029
0.559084
0.558667
0.555804
0.551268
0.551033
0.55823
0.565743
0.526964
0.528514
0.559636
0.544273
0.535969
0.547714
0.553726
0.54797
0.558429
0.564985
0.565532
0.561127
0.55914
0.563868
0.563339
0.553255
0.537451
0.548925
0.552881
0.5561
0.565314
0.570478
0.571731
0.570283
0.540424
0.547631
0.54779
0.555232
0.564946
0.576857
0.539993
0.540265
0.546276
0.556294
0.552586
0.580093
0.592095
0.651513
0.638869
0.595846
0.577722
0.600466
0.614584
0.637518
0.633978
0.631789
0.621854
0.603709
0.635774
0.59087
0.607695
0.621069
0.624047
0.614684
0.624267
0.626162
0.613979
0.604396
0.58956
0.609773
0.614675
0.610677
0.599693
0.588593
0.607873
0.619266
0.615711
0.590604
0.604713
0.603736
0.593564
0.593351
0.606574
0.609451
0.587147
0.594542
0.589376
0.568428
0.59204
0.593879
0.598595
0.590571
0.68346
0.641711
0.599682
0.581297
0.584604
0.573358
0.581744
0.581098
0.585475
0.58231
0.581617
0.685379
0.654246
0.612096
0.585608
0.578175
0.565216
0.568608
0.576235
0.591684
0.608923
0.637817
0.598316
0.578733
0.593855
0.577551
0.587281
0.607196
0.629371
0.605655
0.612288
0.64293
0.62471
0.632701
0.581883
0.611468
0.599018
0.623934
0.60266
0.59688
0.60626
0.603959
0.585957
0.608268
0.601322
0.583721
0.594228
0.623374
0.607642
0.607622
0.604307
0.610253
0.613685
0.616969
0.615083
0.607109
0.626339
0.61884
0.608634
0.613769
0.607271
0.622345
0.617732
0.60651
0.612692
0.62246
0.609747
0.601402
0.596064
0.609336
0.619016
0.610548
0.593513
0.636156
0.604003
0.598919
0.614921
0.622821
0.61149
0.602293
0.645239
0.719647
0.631067
0.601511
0.613235
0.610866
0.599071
0.662774
0.66814
0.616668
0.601717
0.606208
0.600958
0.59159
0.619667
0.586856
0.600399
0.607331
0.595149
0.576759
0.61365
0.615248
0.595404
0.566816
0.521398
0.543647
0.561771
0.570708
0.5847
0.583474
0.55158
0.51901
0.529757
0.524511
0.52065
0.528535
0.554198
0.570708
0.576237
0.584381
0.589407
0.595534
0.580888
0.553277
0.524203
0.527965
0.526913
0.518941
0.52263
0.527537
0.535047
0.562961
0.573793
0.597152
0.620848
0.529917
0.533363
0.53043
0.527535
0.534618
0.54476
0.541753
0.553748
0.569435
0.535799
0.536356
0.533319
0.539645
0.54743
0.56082
0.556455
0.556092
0.561865
0.548214
0.559446
0.553125
0.555224
0.567879
0.563435
0.566177
0.571465
0.5579
0.555101
0.556649
0.570711
0.569867
0.569124
0.554838
0.556247
0.560285
0.561202
0.571742
0.537392
0.553084
0.562888
0.554447
0.543532
0.55908
0.593693
0.614741
0.562608
0.565683
0.586824
0.651613
0.645226
0.59463
0.572074
0.595606
0.633878
0.626073
0.618952
0.581149
0.611055
0.622228
0.616525
0.60742
0.619861
0.621441
0.600337
0.587126
0.590063
0.611809
0.617272
0.609372
0.601264
0.59108
0.613931
0.619386
0.616113
0.599197
0.582037
0.608397
0.577338
0.590329
0.604789
0.603684
0.591319
0.574535
0.601647
0.607472
0.606965
0.595644
0.580197
0.595043
0.652198
0.6983
0.666394
0.627057
0.588058
0.585652
0.592754
0.588602
0.567551
0.604862
0.599223
0.596472
0.58785
0.580675
0.62781
0.685068
0.640285
0.595632
0.577374
0.581382
0.573902
0.600325
0.590457
0.585255
0.580158
0.587694
0.640136
0.692891
0.583628
0.574846
0.573746
0.574434
0.588961
0.619792
0.653558
0.642485
0.595841
0.571908
0.573953
0.593626
0.619597
0.635301
0.645945
0.633813
0.610621
0.654557
0.634164
0.606637
0.625615
0.648191
0.620974
0.618929
0.657714
0.656648
0.630506
0.618992
0.639458
0.630454
0.651752
0.650589
0.6623
0.613107
0.601587
0.591869
0.618354
0.626129
0.708229
0.694558
0.699033
0.629596
0.610825
0.591257
0.595147
0.597274
0.650088
0.655562
0.617064
0.594466
0.599515
0.618255
0.693208
0.631236
0.612295
0.609556
0.659448
0.713677
0.664797
0.612463
0.615752
0.620216
0.70348
0.62053
0.607685
0.601912
0.63318
0.624155
0.607601
0.596559
0.612874
0.611209
0.67411
0.604188
0.61774
0.598221
0.644847
0.588689
0.59688
0.611858
0.59667
0.636524
0.675557
0.596711
0.60478
0.616087
0.601892
0.625057
0.707277
0.67131
0.61059
0.602438
0.612083
0.599876
0.602869
0.625014
0.590091
0.612408
0.617723
0.604889
0.581656
0.637415
0.633471
0.599532
0.575947
0.566821
0.60806
0.609613
0.614684
0.611292
0.568312
0.553703
0.539206
0.542333
0.571071
0.590946
0.566456
0.56043
0.577078
0.594084
0.592317
0.556518
0.532881
0.547982
0.542585
0.536206
0.533451
0.538297
0.569073
0.581533
0.583971
0.601838
0.566859
0.538671
0.53943
0.534352
0.531131
0.532363
0.532272
0.544363
0.571331
0.581427
0.600671
0.612917
0.530102
0.531657
0.529769
0.543452
0.554909
0.524331
0.530853
0.531379
0.540731
0.55998
0.559621
0.535873
0.555782
0.571635
0.569441
0.565672
0.572037
0.577728
0.578502
0.558208
0.571623
0.576533
0.578606
0.578908
0.557548
0.575023
0.581185
0.564535
0.600795
0.568028
0.569251
0.557687
0.584622
0.548903
0.548983
0.552585
0.643601
0.619246
0.616436
0.63903
0.651821
0.614541
0.56558
0.590978
0.642875
0.619664
0.604493
0.629719
0.62296
0.58262
0.609356
0.620954
0.63575
0.610969
0.619125
0.621955
0.605898
0.576003
0.591119
0.610626
0.613834
0.600716
0.59674
0.602634
0.61257
0.613278
0.6131
0.599773
0.708811
0.72001
0.69301
0.610294
0.578538
[truncated: 5,151 more rows]

## Sheet: Figure2b
Net	value
1	0.621662
2	0.617068
3	0.617006
4	0.608782
5	0.608574
6	0.599501
7	0.595762
8	0.590651
9	0.586484
10	0.585861
11	0.585494
12	0.567676

## Sheet: Figure3a
0.00176891
0.0160217
-0.00126
0.00332376
-0.0017688
-0.0128263
-0.00125603
-0.00406697
-0.00180809
0.000268843
0.0157705
-0.00125603
-0.00158065
-0.00406697
0.000269
0.000268843
0.0157705
0.0157705
-0.00125603
0.0123
-0.00396005
6.93e-05
0.00176891
0.00075887
0.0157705
0.0157705
-0.00198797
-0.00126
0.0123313
-0.000189198
0.00334444
0.00332376
0.0157705
0.0160217
-0.00198797
0.00150218
0.00302
0.00483158
0.00560228
0.00382516
0.00310689
0.00198313
0.00483158
0.00554904
0.0069359
0.00821679
0.00951216
0.00724501
0.00403554
0.00554904
0.005884
-0.0287035
-0.0285941
-0.0362862
-0.0296981
-0.0273463
-0.0270336
-0.0288522
-0.0330219
-0.00557203
-0.00918352
0.000552107
-0.00388398
0.000207848
0.000207848
0.000653421
-0.0505552
-0.0501158
-0.0561564
-0.00388398
-0.000720516
-0.000571647
0.0124099
-0.000617135
-0.0526559
-0.0537755
-0.0524915
-0.00388398
0.000268843
-0.000720516
-0.00122812
-0.000571647
-0.0537755
-0.0524915
-0.000220151
0.000268843
-0.0011847
-0.00122812
-0.000571647
-0.0322153
0.00769989
0.00185678
0.000268843
-0.0011847
-0.00158685
-0.00111957
-0.0165685
0.00659371
0.00588968
0.000268843
0.00176063
-0.00714964
0.0060799
0.0113151
0.00409085
-0.00451086
-0.000957884
0.000579368
0.0060799
0.00444234
-0.000250784
0.00910174
0.00417459
-0.0270326
-0.00198656
0.000467335
0.00294952
-0.0298277
0.00509572
0.00286785
-0.027973
-0.0324
-0.0031371
-0.000456894
-0.0257917
-0.0286715
-0.0263873
-0.00488838
-0.0224756
-0.0227
-0.0243976
-0.00783541
-0.00534585
-0.00701291
-0.00817799
0.00447999
-0.000988273
0.0016831
0.00126957
0.00215555
0.000552107
0.000136515
-0.0010534
-0.0321309
-0.0501158
-0.0501158
-0.000720516
0.000136515
-0.00388398
-0.0011847
-0.0453757
-0.000220151
-0.0011847
-0.0253182
-0.0242875
-0.0370326
-0.0314099
0.00531178
0.0109243
-0.0011847
-0.0011847
-0.0328299
-0.0328299
0.00649239
0.00930953
-0.0011847
0.000714416
0.00688214
0.00109899
0.00313457
-0.0502737
-0.0131151
0.00647585
0.00437308
-0.0197861
-0.000140166
0.00312113
0.00331446
-0.0263328
0.00528594
0.00129542
-0.0281744
-0.029369
-0.0151768
-0.00129118
-0.0303839
-0.0269514
-0.0273646
-0.0305058
-0.0261921
-0.0342838
-0.0251136
-0.0318851
-0.0254219
0.00445268
-0.0106898
-0.00769063
-0.0052553
-0.0109198
-0.0132721
-0.0131763
-0.0088647
-0.0142051
-0.000982843
-0.000982843
-0.000697156
-0.00951574
-0.00138836
-0.0301385
-0.0256576
-0.0360385
-0.0355671
-0.0264422
-0.0392026
-0.037746
-0.0451879
-0.0011847
0.00837703
-0.0011847
-0.0297863
-0.0329312
-0.019759
-0.0011847
-0.00438538
-0.0504165
-0.0331225
-0.0295165
-0.0063734
-0.0473378
-0.0310112
-0.0202314
0.00232406
0.00401228
-0.0266591
0.00936019
-0.000237726
0.00201392
-0.0177266
0.00109383
-0.0201886
-0.0220665
-0.0209238
-0.0104929
-0.0205978
-0.0210168
-0.0308822
-0.0187218
-0.0193301
-0.0233885
-0.0269986
0.00356154
-0.00563195
-0.00673926
-0.0126531
-0.0115024
-0.00386482
-0.00921332
-0.00100943
-0.0052393
-0.00515882
-0.00444402
-0.00479189
0.00668158
-0.0128483
-0.0254281
-0.0342961
-0.0306555
-0.0312644
-0.0261424
-0.0226665
-0.0333198
-0.0284593
-0.0354537
-0.00565284
-0.0514516
-0.0545973
-0.0504631
-0.0423843
-0.0301482
-0.0145891
-0.0485073
-0.0493672
-0.0408657
-0.031341
0.00216382
0.00758202
0.00781566
-0.0327756
-0.0194317
-0.02265
0.00306117
-0.0130187
-0.0146626
-0.014505
-0.0138404
-0.00899113
-0.0122289
-0.0117165
-0.00435211
-0.00527328
-0.00413541
0.0021235
0.00641486
0.00117343
0.00224859
0.00391303
0.0062236
-0.0305452
-0.0446579
-0.028277
-0.0336218
0.0042759
-0.0435747
-0.0170747
-0.0523028
-0.0217388
-0.0209492
-0.0174967
-0.0206
-0.0143612
-0.0191423
-0.0149533
0.00378691
-0.00164624
-0.0068471
-0.00763374
-0.00739726
0.027675
0.00641382
0.000399103
0.0030591
0.00584109
-0.00458387
0.00446922
0.0022579
0.00212557
0.00595791
-0.00429027
-0.0174092
-0.023443
-0.0165685
-0.0182347
-0.017493
-0.0417561
-0.0203784
-0.0161066
-0.0183772
-0.0138196
0.0279067
-0.0137848
0.031078
0.00468632
0.00777742
0.00350261
0.0290865
0.00404433
0.00361529
0.00667641
0.00675085
0.00707133
0.00631355
0.00133264
0.00207905
0.00212557
-0.0230241
-0.0428581
-0.0215994
-0.0232423
-0.0188535
-0.011007
-0.0247479
0.0127061
0.0281708
0.0127516
0.00590105
0.00509675
0.00575942
0.00641589
0.00732978
0.00351
0.00590105
0.000903604
-0.00430991
0.00163864
0.00457881
-0.013267
-0.0158036
-0.0207811
0.0104478
-0.0429139
-0.031637
-0.0257501
0.0104478
0.0183771
0.00509055
-0.0284792
-0.0238649
-0.0236327
0.00509055
0.00267866
-0.0199073
0.00465531
0.0117757
0.00771436
0.00626082
0.00348193
0.0136128
0.012733
0.00757169
0.0057098
0.00163864
0.00483209
0.00673017
0.00429141
0.00340853
0.0206838
0.0175525
0.00481452
0.00408878
0.0054348
0.00466565
0.00767611
0.00702481
0.00484863
0.0106059
0.00791079
0.0422632
0.00451988
-0.0219606
0.0228413
0.0081465
0.0379594
0.000531431
0.00306841
-0.00834195
-0.0205644
0.0312337
-0.0351835
-0.0188908
0.00731221
0.0358959
-0.00684866
-0.00734566
-0.025189
0.0208509
0.0131176
0.00571703
-0.0189346
-0.00575799
-0.0162553
0.00219559
0.00203328
0.00388925
0.0196378
0.00497476
0.00575425
0.00586797
0.00586797
0.00479901
0.00468012
0.00458501
0.00531488
0.00466461
0.00630217
0.00630217
0.00614297
0.00699173
0.00390373
0.00699173
0.00514017
0.0200948
0.0310214
0.0257624
0.0215997
0.0212752
0.0206838
0.0310214
0.025698
0.00696071
0.00337855
0.00343955
0.00729877
0.00755412
0.00666607
0.00913792
0.00555369
-0.00860751
-0.0161419
-0.0202275
0.0397448
-0.000550971
-0.0145732
-0.0275705
-0.0284072
-0.0357549
-0.0328894
-0.039413
0.0274783
-0.0171413
-0.0367783
0.0128909
0.0116982
0.00596825
-0.0149768
0.0192114
-0.00139414
-0.00690168
0.00304256
0.00553095
0.00628563
0.025607
0.00503889
0.00597032
0.0244481
0.00612953
0.00485277
0.00500474
0.00583489
0.00574185
0.00479901
0.00575425
0.00571393
0.00479901
0.00594654
0.00554025
0.0045602
0.00594654
0.0057956
0.00235714
0.0284146
0.003545
0.0246825
0.00467599
0.00644277
0.0172298
0.00611712
0.00499026
0.00438032
0.00438032
0.00899009
0.019193
0.00588658
0.00451781
0.00647275
0.00879676
0.025026
0.00869958
0.0069452
0.0048538
0.00879676
0.00819612
0.00914309
0.00704548
0.00494064
0.00915756
0.0119489
-0.00899456
0.00872026
0.0131915
-0.020712
-0.0222116
0.0203058
0.0400084
-0.024526
0.0200887
0.0373224
-0.0302209
-0.0285886
-0.0107032
-0.0167736
-0.0261832
-0.0297509
-0.0438111
-0.0189397
0.0126428
-0.0310363
-0.0256209
-0.0271278
-0.0413151
-0.0114219
-0.00821446
-0.0242353
-0.0301234
-0.0379545
-0.0176301
-0.00782712
-0.0184401
-0.0217778
-0.0261769
-0.0312239
-0.00335477
-0.0122293
-0.0121127
-0.00872368
0.00584109
0.00584109
0.00589175
-0.00850958
0.00729153
0.00467909
0.00642106
0.00841632
0.00589278
0.00585557
0.00585557
0.00373108
0.0054317
0.00564363
0.00585557
0.00583489
0.00484346
0.0054317
0.00484346
0.00484346
0.0289853
0.00663093
0.00332996
0.0289853
0.00675291
0.00495512
0.00390993
0.00624118
0.00705996
0.00288956
0.00295365
0.00374452
0.00273138
0.0024812
0.00297433
0.00187539
0.00349744
0.00187539
0.00349744
0.0172371
0.00448473
0.00448473
0.00448473
0.00448473
0.00864893
0.0170954
0.00683976
0.00482175
0.00448473
0.011465
0.00683976
0.0067312
0.00503989
0.00763476
0.00775675
0.0219374
0.00925061
0.00674464
0.00494064
0.00817441
0.0154121
0.00887947
0.0121546
0.0232599
0.0147402
0.0188802
0.0147647
0.0122063
0.0194386
0.0073914
0.00317792
0.0104891
0.00912965
0.00799659
0.0100564
-0.0227113
-0.0294752
0.0105638
0.00653437
0.0109543
0.00652961
0.020289
-0.0311556
0.00785045
-0.0393729
-0.0503971
-0.0484631
-0.0436217
-0.0182452
0.00422273
-0.0199996
-0.0119798
-0.00356992
-0.0363965
-0.0467817
-0.0470246
-0.027307
-0.0341277
-0.0260879
-0.00201783
-0.0272043
-0.0384946
-0.0123834
-0.0142749
-0.00865282
-0.0206995
-0.0416378
-0.0333436
-0.0199669
-0.00985648
-0.0200174
-0.0155532
0.00589175
0.00589175
0.00442917
-0.00852612
0.00478971
0.00669502
0.00817958
0.00697829
0.0045633
0.00571807
0.00622877
0.00478971
0.00585557
0.00817958
0.0028358
0.009599
0.0107931
0.00719849
0.0054317
0.0054317
0.0054317
0.00585557
0.00318109
0.00332996
0.0054317
0.0054317
0.00484346
0.00332996
0.00663093
0.00181853
0.0054317
0.0289853
0.00181853
0.00411256
0.00520426
0.00624118
0.00624118
0.0062143
0.00675291
0.00235404
0.00390993
0.00816558
0.00624118
0.00675291
0.00288956
0.00235404
0.0287082
0.00416321
0.00288956
0.0287082
0.0182715
0.00495408
0.00507607
0.00490343
0.0217115
0.0036918
0.00258148
0.0039244
0.00325346
0.0039792
0.00411463
0.00532936
0.00329481
0.00357394
0.00123959
0.00123959
0.00345395
0.0206712
0.00187539
0.00340019
0.00187539
0.00187539
0.00340019
0.00251015
0.00401021
0.00835843
0.00401021
0.00427487
0.00961451
0.00401021
0.00817441
0.010761
0.0217443
0.00817441
0.019013
-0.00402733
0.0125384
0.0217624
0.000161928
-0.014961
0.0129392
0.0115074
0.00512776
0.00387685
-0.0266064
-0.0151455
-0.0529899
-0.0447907
-0.0425711
-0.0390369
-0.0380215
-0.0412732
-0.045984
-0.0443672
-0.0429397
-0.0516612
-0.00765522
-0.0463112
-0.0237908
0.00759134
-0.0204082
-0.0114166
0.00550821
0.00290403
0.00754895
0.00367009
0.00664953
0.00372488
0.00372488
0.0105036
0.00754895
0.00514637
0.00679737
0.00801313
0.00443097
0.00753758
0.00796248
0.009599
0.00777846
0.00566845
0.0054317
0.0054317
0.0054317
0.0054317
0.00317179
0.00753758
0.009599
0.009599
0.00595791
0.00489309
0.0054317
0.0054317
0.0054317
0.0054317
0.00783118
0.00181853
0.00181853
0.00341163
0.00390373
0.00578527
0.0054317
0.0054317
0.0054317
0.0054317
0.00181853
0.00181853
0.00341163
0.00463257
0.00181853
0.00181853
0.00341163
0.00463257
0.00629494
0.00474525
0.00474525
0.00590312
0.00438962
0.00438962
0.00495408
0.00507607
0.00438962
0.00495408
0.00656269
0.0217115
0.00502645
0.00465944
0.0068532
0.00258148
0.0053459
0.00465944
0.00465944
0.00352432
0.00469459
0.00469459
0.00697105
0.0053459
0.00329481
0.0265735
0.00546065
0.00397713
0.00329481
0.0241621
0.00123959
0.0227211
0.00123959
0.00426963
0.00123959
0.0223013
0.00187539
0.00365148
0.00365148
0.00123959
0.00390373
0.016807
0.016807
0.016807
0.00428417
0.00955972
0.0139884
0.00667641
0.0177342
0.0164406
0.0195589
0.0163734
0.0228757
0.0194145
-0.00521045
-0.00998041
0.0126281
0.003484
-0.0219967
-0.025306
-0.00843184
0.00440306
0.00237265
-0.0304656
-0.0226234
-0.0524053
-0.0446038
-0.0422208
-0.0493781
-0.0500586
-0.0505566
-0.048042
-0.0484276
-0.0421398
-0.0319701
-0.0390244
-0.0251405
-0.0646181
-0.0668873
0.000969406
-0.0114166
-0.0783778
-0.0265664
0.00610575
0.00241978
0.00550821
-0.00691096
0.00754895
-0.0780532
0.00372488
0.00372488
0.0105036
0.00754895
-0.0846821
0.00801313
-0.0855329
0.00812375
0.00777846
0.00753758
0.00753758
0.009599
0.00777846
0.00595791
0.00566845
0.00547512
0.005074
0.00420974
0.00456123
0.00420974
0.00557023
0.00474525
0.00465944
0.00589485
0.00438962
0.0068532
0.00711889
0.00469459
0.00469459
0.0075748
0.00847628
0.00492927
0.00558781
0.00485794
0.00488172
0.00485794
0.0233341
0.00123959
0.0037042
0.00123959
0.00427487
0.0037042
0.00159316
0.00123959
0.00327103
0.00293091
0.00517842
0.00409602
0.00259802
0.00624842
0.00313974
0.00313974
0.00313974
0.0131046
0.00638074
0.00403606
0.00978509
0.00403606
0.0105925
0.00457975
0.00791492
0.00771643
0.00449714
0.00784669
0.00614297
-0.0303916
-0.0111355
-0.00731828
0.00589278
0.00923717
0.0052818
0.0197456
-0.0268513
-0.0231272
-0.0198155
-0.0314735
0.00589278
0.00756342
-0.0467076
-0.0434791
-0.0434146
-0.0428269
-0.0499529
-0.0663311
-0.0286707
-0.067001
-0.0609594
-0.0162972
-0.0309007
-0.00627
0.00489412
-0.0127715
-0.00627
0.00379311
0.00448266
0.00489412
-0.0763773
0.00962127
0.0170156
0.00372488
0.00335891
0.0029919
0.00459535
0.00423868
-0.0777099
0.00372488
0.00372488
0.00459535
-0.0836358
-0.0804248
0.00507504
0.007367
0.007367
-0.0855329
-0.0846821
0.00812375
0.007367
0.00753758
0.009599
0.009599
0.00595791
0.00595791
0.00547512
0.00753758
0.00626806
0.0046977
0.00432759
0.00467082
0.00492824
0.00589485
0.003851
0.003851
0.00546582
0.00546582
0.00847628
0.00847628
0.00417562
0.00847628
0.00485794
0.00417562
0.00123959
0.0197487
0.00123959
0.00123959
0.00123959
0.00562503
0.00737527
0.00159316
0.00123959
0.00562503
0.00387581
0.00426866
0.0262581
0.00259802
0.00897561
0.0075872
0.0262581
0.00313974
0.029373
0.00224859
0.0253447
0.00368042
-0.00233326
-0.00690231
0.00368042
-0.00233326
0.00361116
0.0043896
0.00368042
-0.00538508
-0.015614
-0.0143972
0.00278928
0.00378174
-0.00538508
-0.0162663
0.00352329
0.00422318
0.00589278
0.00740629
-0.0358023
-0.0230738
-0.0238698
-0.0433923
-0.0319035
-0.0391016
-0.0501827
-0.0437119
-0.0574951
0.000142718
-0.000157088
-0.0486768
0.00528904
0.00465944
-0.0559507
0.00494995
-0.0256955
0.00290403
0.00504402
0.00372488
0.0029919
0.00436998
0.00405983
-0.0771982
-0.0762399
0.00977738
0.00372488
0.0029919
0.00374969
0.00405983
-0.0792679
-0.0760424
0.0069297
0.00372488
0.007367
0.007367
0.007367
-0.0814865
0.00283453
0.00683252
0.00600857
0.00600857
0.00631871
0.0069297
0.007367
0.007367
0.009599
0.00595791
0.00595791
0.00525389
0.007367
0.007367
0.00753758
0.00753758
0.009599
0.009599
0.00595791
0.00547512
0.00550614
0.0046977
0.0046977
0.00477213
0.0102281
0.00367319
0.000763005
0.00220621
0.00847628
0.000565547
-0.000311126
0.00847628
0.00694003
0.00540379
0.00392337
0.00642003
-0.000311126
0.00694003
0.00694003
0.005074
0.005074
0.00847628
0.00540379
0.00557127
0.00737527
0.00540379
0.00737527
0.00387581
0.00387581
0.0080824
0.00827882
0.0262581
0.0270937
0.012289
0.00827882
0.0262581
0.00313974
0.00259802
0.0102689
0.0161046
0.00368042
-0.0171623
0.00431208
0.00335374
0.00504609
0.0142539
0.00368042
-0.0171623
0.00941912
0.00734116
0.00590105
0.0067312
-0.00691099
-0.0769571
-0.0175644
0.00378174
-0.0031996
-0.0399967
-0.0340728
-0.0276316
-0.0409018
-0.0325768
-0.0437959
-0.0319658
-0.0469068
-0.036644
-0.0398381
-0.042632
-0.0409252
-0.00519126
-0.0556845
0.00754688
2.91e-05
0.00660095
-0.00340119
0.00225273
0.00674154
0.0029919
0.0029919
0.000174766
0.000755768
0.00164795
0.00225273
0.00956214
0.00655442
0.00826952
0.007367
0.00555886
0.00555886
0.00270037
0.00414667
0.00700723
0.00826952
0.007367
0.007367
0.00509055
0.00700723
0.00668365
0.00826952
0.007367
0.00769265
0.00797281
0.0088009
0.009599
0.007367
0.00753758
0.009599
0.009599
0.007367
0.00626806
0.0166004
0.0046977
0.00417976
0.0041994
0.00462636
0.00491997
0.00462636
0.00491997
0.00163658
0.00847628
0.00847628
0.000692252
-0.000149851
0.00159212
0.00694003
0.00694003
0.00540379
0.00530524
0.00135021
0.00392337
-0.000311126
0.00694003
0.00694003
0.00530524
0.00392337
0.00392337
-0.000311126
0.00540379
0.00373418
0.00477523
0.00540379
0.00373418
0.00418492
0.00540379
0.00540379
0.00387581
0.00540379
0.00387581
0.0267487
0.00619776
0.0080824
0.00827882
0.00739801
0.0130002
0.00827882
0.0337281
0.0337281
0.00903867
0.00518669
0.0228475
0.0184657
0.0337281
0.0110629
0.00638074
0.00503472
0.0108359
0.0054193
0.00270037
-0.0171623
0.00884122
0.00580284
0.00622257
0.00370007
0.00423455
0.00481452
-0.0250252
-0.023828
-0.00928149
0.00270037
-0.0171623
0.00698449
0.0081465
0.00720572
0.00810307
0.00881744
0.00875127
0.00209939
-0.0031996
-0.0769571
-0.0675866
0.00982024
0.011098
-0.00513
-0.0031996
-0.0385593
-0.0255888
-0.0100114
-0.0223337
-0.0293389
-0.0420052
0.00461706
-0.0510595
0.0019829
0.00264555
0.00193036
-0.0235142
-0.0147721
0.00278739
-0.0229229
-0.0136466
0.00156022
-0.012777
-0.0114577
0.00379724
0.00776605
-0.00194675
0.00774537
0.00639315
0.00826952
-0.00340119
-0.00128911
0.000616204
0.00639625
0.00826952
0.0029919
0.00374969
-0.00128911
-0.0829764
-0.0820418
0.00665264
0.0182018
0.00826952
0.00643037
0.00643037
-0.0845416
0.00554025
0.00423351
0.00423351
0.00600857
0.00826952
0.007367
0.00643037
0.00643037
0.00683872
0.00618018
0.00423351
0.00826952
0.007367
0.0217568
0.00769265
0.0088009
0.0088009
0.007367
0.007367
0.009599
0.007367
0.00626806
0.00626806
0.0170615
0.0162651
0.0283822
0.027887
0.004554
0.0021142
0.00107832
0.00417976
0.00540379
-2.17e-05
0.00540379
0.00300914
-2.17e-05
-2.17e-05
0.00238196
0.00540379
0.00204907
0.00238196
0.00238196
0.00540379
0.00540379
0.00354603
0.00354603
0.00387581
0.00540379
0.00520116
0.00354603
0.00354603
0.00594964
0.00789631
0.00945633
0.012289
0.012289
0.00518669
0.00428314
0.00576873
0.0070062
0.0122456
0.012289
0.012289
0.0112707
0.0112707
0.00876368
0.00503472
0.00457157
0.00564467
0.0214304
0.0161272
0.0078777
0.00171928
0.0124937
0.00503472
0.00503472
0.0022548
0.00451885
0.00654719
0.0181031
0.00396528
0.00644381
0.00171928
0.00171928
0.0124937
0.00919892
0.00590519
0.00590519
0.00184644
0.00192398
0.00327414
0.00551131
0.00808777
0.00171928
0.0124937
0.00547099
0.00547099
0.00461189
0.00438238
0.00435654
0.00660611
0.0037977
-0.0171623
-0.00044242
0.0107838
0.0115074
0.00496649
-0.0442392
0.00483519
-0.0114866
0.00115482
-0.00285898
-0.0252423
-0.027093
-0.00763487
-0.0166817
-0.0338659
0.00192294
0.00304877
0.00706823
-0.0283072
0.00239953
0.00106591
0.00237265
0.00513913
-0.0129068
-0.00185554
0.00194362
0.00239746
0.00402158
0.000322855
-0.00896643
0.000361886
0.00366595
0.00315835
0.00387892
-0.0158918
0.00651411
0.00497062
0.0031904
0.00793663
0.0065875
0.00402055
0.00858897
0.00916893
0.0059093
-0.0119354
0.00678496
0.00389339
0.00874197
0.00874197
0.00794077
0.00642416
0.00621637
0.00874197
0.00591036
0.00847731
0.00395439
0.00874197
0.00874197
0.00874197
0.00591036
0.00943669
0.00257321
0.00257321
0.0022672
0.00943669
0.00257321
0.0128899
0.00286785
0.00555266
0.00168413
-0.00270544
-0.000340149
0.00593827
0.00286785
0.00286785
0.0200272
0.00599927
0.00826952
0.00549373
0.00549373
0.00549373
-0.0280387
0.00930333
0.00316145
0.00588555
0.0200272
0.00630631
0.00826952
0.00549373
0.00549373
-0.0423702
0.00608197
0.00512156
0.00316145
0.00316145
0.00316145
0.00630631
0.00826952
0.00549373
0.018438
0.018438
0.00311493
0.0058659
0.00447026
0.00316145
0.00630631
0.00826952
0.00549373
0.018438
0.00660921
0.00471941
0.0080028
0.00643037
0.0217568
0.00521564
0.007367
0.007367
0.00630321
0.00626806
0.00626806
0.00514534
0.00417976
0.00540379
0.00540379
-2.17e-05
0.00540379
-2.17e-05
0.00238196
0.00540379
0.00238196
0.00540379
0.00540379
0.00540379
0.00321521
0.0247221
0.00863859
0.0122011
0.0122011
0.0037042
0.0044103
0.00587107
0.00745384
0.0122456
0.0122456
0.012289
0.012289
0.0124937
0.0124937
0.0037042
0.0037042
0.00783842
0.00995257
0.0186646
0.00972719
0.00890221
0.00890221
0.00124373
0.00171928
0.0124937
0.00619052
0.0037042
0.00587934
0.00696175
0.0173972
0.0109781
0.00890221
0.00890221
0.00171928
0.0124937
0.0124937
0.00198394
0.00198394
0.0161101
0.00171928
0.0124937
0.00590519
0.00590519
0.00394508
0.003637
0.00335167
0.00620603
0.0260753
0.00675085
0.00920719
0.0108685
0.00675498
0.00718918
0.00668468
0.00559608
0.003484
-0.0206359
0.00278928
-0.00460888
0.008957
0.00769162
0.00500887
-0.0185559
0.00885089
-0.0169161
-0.00966735
-0.0102318
-0.0189963
0.00402635
-0.0206359
-0.00226193
-0.000507551
0.00598686
0.00476283
0.00833672
0.00692556
0.00645001
0.00468839
0.00438135
0.00440099
0.00727085
0.0075872
-0.00323235
0.00447026
0.00360496
0.0055661
0.00432966
0.00676222
-0.00339753
-0.0110013
0.00360496
0.00360496
0.00304256
0.00805655
0.00874197
0.00294125
0.00732048
0.00768645
0.00583696
0.0071468
0.0296145
0.00386548
0.00384687
0.00826125
0.00874197
0.00768645
0.00740215
0.0071468
0.0296145
0.00389236
0.00874197
0.00916893
0.00148027
0.00827159
0.00697208
0.00874197
0.00874197
0.00753965
0.00827159
0.00642416
0.00504195
0.00442477
0.00874197
0.00591036
0.00956799
0.00257321
0.00395439
0.00357291
0.00357291
0.0026921
0.00327414
0.00874197
0.00874197
0.00874197
0.00874197
0.00591036
-0.0843959
0.00943669
0.00257321
0.00257321
0.00395439
0.00257321
0.00257321
0.00460362
0.00395025
0.0100983
-0.0369377
-0.000941087
0.00943669
0.00257321
0.00257321
0.00257321
0.00286785
0.00257321
0.00555266
0.00555266
0.00591036
0.00460362
-0.0413452
0.00930333
0.00257321
0.00257321
0.00286785
0.00286785
0.00555266
0.00549373
0.00549373
-0.0830394
-0.0822289
-0.00101139
0.00930333
0.00316145
0.00286785
0.00555266
0.00549373
0.00549373
-0.0266949
-0.0842139
0.00683769
0.00565811
0.00930333
0.00930333
0.00316145
0.00549373
0.0175014
0.00521564
0.00521564
0.00555266
0.00549373
0.018438
0.00521564
0.00521564
0.00549373
0.00602615
0.007367
0.00659578
0.00633836
0.00659578
0.00821266
0.00417976
0.00417976
0.00318978
-2.17e-05
0.00540379
0.00540379
0.00540379
0.00540379
0.00540379
0.0068563
0.00503885
0.0068563
0.0068563
0.0122011
0.00503885
0.0068563
0.0068563
0.0122011
0.0122011
0.0122011
0.0124937
0.0124937
0.0124937
0.00619052
0.00818108
0.00818108
0.00814133
0.0109037
0.0111632
0.0122011
0.0122011
0.00645208
0.000704078
0.000704078
0.00171928
0.0124937
0.0124937
0.00619052
0.00818108
0.00818108
0.00806172
0.0111632
0.00645208
0.00645208
0.000704078
0.000704078
0.00171928
0.0124937
0.0124937
0.00619052
0.00303946
0.00325863
0.0186375
0.0338978
0.00645208
0.00171928
0.00303946
0.00268796
0.0262908
0.0338978
0.0053552
0.0100115
0.00473491
0.00447026
0.00194879
0.00877092
0.0129444
0.00687697
0.0277142
0.0275293
0.00353983
-0.0206359
0.000604832
0.0079511
0.0307053
-0.0200787
-0.00756125
0.00692898
-0.00756125
-0.00756125
0.00272168
-0.00483913
-0.00141937
0.0046555
0.00604682
0.00416011
0.00558057
0.00604682
0.0045695
-0.00130009
0.0073732
0.00230132
0.00453022
0.00627633
0.0080948
-0.0030597
0.00302499
-0.00508424
0.00575529
0.00463567
0.00805655
0.00826125
0.00627633
0.00627633
-0.00885093
-0.000852844
0.000948058
0.00575529
0.00575529
0.00826125
0.00620499
0.00620499
0.00507917
0.00698035
0.00698035
0.00489515
0.0047742
0.00367009
0.00953697
0.00874197
0.00874197
0.00874197
0.00874197
0.00620499
0.00742593
0.00762028
0.00698035
0.00489515
0.00489515
0.00367009
0.00874197
0.00874197
0.00874197
0.00874197
0.00796661
[truncated: 1,415 more rows]

## Sheet: Figure3b
PLS1	intersubject variability
0.00176891	0.558967
0.0160217	0.583744
-0.00126	0.578748
0.00332376	0.557667
-0.0017688	0.578056
-0.0128263	0.675428
-0.00125603	0.627416
-0.00406697	0.587046
-0.00180809	0.587626
0.000268843	0.609787
0.0157705	0.632459
-0.00125603	0.611005
-0.00158065	0.59787
-0.00406697	0.58422
0.000269	0.581031
0.000268843	0.59933
0.0157705	0.619724
0.0157705	0.627975
-0.00125603	0.592231
0.0123	0.617047
-0.00396005	0.590868
6.93e-05	0.576385
0.00176891	0.571965
0.00075887	0.583802
0.0157705	0.603818
0.0157705	0.619289
-0.00198797	0.582712
-0.00126	0.583489
0.0123313	0.593319
-0.000189198	0.56227
0.00334444	0.564549
0.00332376	0.576546
0.0157705	0.597808
0.0160217	0.617593
-0.00198797	0.566538
0.00150218	0.564484
0.00302	0.54584
0.00483158	0.585357
0.00560228	0.608472
0.00382516	0.629106
0.00310689	0.527809
0.00198313	0.546944
0.00483158	0.574415
0.00554904	0.606805
0.0069359	0.640469
0.00821679	0.656817
0.00951216	0.568706
0.00724501	0.541169
0.00403554	0.54846
0.00554904	0.584073
0.005884	0.628399
-0.0287035	0.536447
-0.0285941	0.548973
-0.0362862	0.567716
-0.0296981	0.592954
-0.0273463	0.611083
-0.0270336	0.615785
-0.0288522	0.609898
-0.0330219	0.609496
-0.00557203	0.654344
-0.00918352	0.676616
0.000552107	0.585837
-0.00388398	0.59552
0.000207848	0.623005
0.000207848	0.596908
0.000653421	0.592614
-0.0505552	0.586033
-0.0501158	0.588149
-0.0561564	0.587986
-0.00388398	0.598644
-0.000720516	0.609014
-0.000571647	0.601765
0.0124099	0.611897
-0.000617135	0.605439
-0.0526559	0.595481
-0.0537755	0.59249
-0.0524915	0.585854
-0.00388398	0.587886
0.000268843	0.609123
-0.000720516	0.59191
-0.00122812	0.595139
-0.000571647	0.611458
-0.0537755	0.592056
-0.0524915	0.583489
-0.000220151	0.582907
0.000268843	0.599507
-0.0011847	0.5836
-0.00122812	0.5871
-0.000571647	0.602221
-0.0322153	0.579748
0.00769989	0.575041
0.00185678	0.587141
0.000268843	0.603998
-0.0011847	0.579859
-0.00158685	0.574145
-0.00111957	0.579296
-0.0165685	0.562454
0.00659371	0.566454
0.00588968	0.580959
0.000268843	0.599149
0.00176063	0.552082
-0.00714964	0.540027
0.0060799	0.600566
0.0113151	0.547524
0.00409085	0.534516
-0.00451086	0.531066
-0.000957884	0.5461
0.000579368	0.592829
0.0060799	0.610189
0.00444234	0.542138
-0.000250784	0.573332
0.00910174	0.566901
0.00417459	0.54459
-0.0270326	0.548823
-0.00198656	0.579099
0.000467335	0.569072
0.00294952	0.553807
-0.0298277	0.556219
0.00509572	0.593069
0.00286785	0.581793
-0.027973	0.583544
-0.0324	0.573512
-0.0031371	0.581916
-0.000456894	0.621446
-0.0257917	0.600358
-0.0286715	0.605499
-0.0263873	0.593313
-0.00488838	0.601123
-0.0224756	0.619964
-0.0227	0.61933
-0.0243976	0.611378
-0.00783541	0.632565
-0.00534585	0.632867
-0.00701291	0.664502
-0.00817799	0.658703
0.00447999	0.672394
-0.000988273	0.555163
0.0016831	0.543986
0.00126957	0.566773
0.00215555	0.580893
0.000552107	0.595686
0.000136515	0.562177
-0.0010534	0.561248
-0.0321309	0.560537
-0.0501158	0.574059
-0.0501158	0.579167
-0.000720516	0.574801
0.000136515	0.565315
-0.00388398	0.575669
-0.0011847	0.567622
-0.0453757	0.569137
-0.000220151	0.565744
-0.0011847	0.567874
-0.0253182	0.562652
-0.0242875	0.567703
-0.0370326	0.555457
-0.0314099	0.556845
0.00531178	0.560522
0.0109243	0.572063
-0.0011847	0.568426
-0.0011847	0.557364
-0.0328299	0.54425
-0.0328299	0.549883
0.00649239	0.555893
0.00930953	0.567842
-0.0011847	0.554421
0.000714416	0.545502
0.00688214	0.56619
0.00109899	0.555053
0.00313457	0.542777
-0.0502737	0.544897
-0.0131151	0.549731
0.00647585	0.570177
0.00437308	0.552084
-0.0197861	0.5479
-0.000140166	0.558993
0.00312113	0.567303
0.00331446	0.55325
-0.0263328	0.543843
0.00528594	0.566702
0.00129542	0.566215
-0.0281744	0.55722
-0.029369	0.564249
-0.0151768	0.563192
-0.00129118	0.571842
-0.0303839	0.57386
-0.0269514	0.576041
-0.0273646	0.574504
-0.0305058	0.566217
-0.0261921	0.580903
-0.0342838	0.605443
-0.0251136	0.589061
-0.0318851	0.596243
-0.0254219	0.602925
0.00445268	0.596434
-0.0106898	0.591605
-0.00769063	0.606454
-0.0052553	0.616049
-0.0109198	0.616813
-0.0132721	0.608588
-0.0131763	0.604797
-0.0088647	0.627969
-0.0142051	0.627598
-0.000982843	0.631626
-0.000982843	0.630434
-0.000697156	0.643564
-0.00951574	0.639475
-0.00138836	0.543499
-0.0301385	0.546826
-0.0256576	0.550284
-0.0360385	0.551854
-0.0355671	0.557025
-0.0264422	0.550356
-0.0392026	0.550721
-0.037746	0.549893
-0.0451879	0.546318
-0.0011847	0.555477
0.00837703	0.540318
-0.0011847	0.555449
-0.0297863	0.548783
-0.0329312	0.541413
-0.019759	0.543859
-0.0011847	0.559354
-0.00438538	0.551575
-0.0504165	0.547602
-0.0331225	0.534276
-0.0295165	0.547293
-0.0063734	0.554311
-0.0473378	0.549396
-0.0310112	0.544711
-0.0202314	0.555568
0.00232406	0.562063
0.00401228	0.552774
-0.0266591	0.552047
0.00936019	0.551735
-0.000237726	0.559202
0.00201392	0.555038
-0.0177266	0.556466
0.00109383	0.557889
-0.0201886	0.565557
-0.0220665	0.569518
-0.0209238	0.561805
-0.0104929	0.580005
-0.0205978	0.56278
-0.0210168	0.585501
-0.0308822	0.598041
-0.0187218	0.575276
-0.0193301	0.570123
-0.0233885	0.57196
-0.0269986	0.589105
0.00356154	0.59699
-0.00563195	0.582389
-0.00673926	0.592736
-0.0126531	0.592964
-0.0115024	0.582101
-0.00386482	0.592832
-0.00921332	0.598264
-0.00100943	0.612664
-0.0052393	0.61482
-0.00515882	0.646166
-0.00444402	0.663816
-0.00479189	0.666924
0.00668158	0.521025
-0.0128483	0.528388
-0.0254281	0.543809
-0.0342961	0.536002
-0.0306555	0.537115
-0.0312644	0.545871
-0.0261424	0.543467
-0.0226665	0.50941
-0.0333198	0.536979
-0.0284593	0.525519
-0.0354537	0.520585
-0.00565284	0.542001
-0.0514516	0.537773
-0.0545973	0.537894
-0.0504631	0.537952
-0.0423843	0.530387
-0.0301482	0.53581
-0.0145891	0.543921
-0.0485073	0.537314
-0.0493672	0.538885
-0.0408657	0.538781
-0.031341	0.54326
0.00216382	0.54068
0.00758202	0.547796
0.00781566	0.552802
-0.0327756	0.574537
-0.0194317	0.56387
-0.02265	0.56903
0.00306117	0.60266
-0.0130187	0.573058
-0.0146626	0.569822
-0.014505	0.579802
-0.0138404	0.586382
-0.00899113	0.592918
-0.0122289	0.586985
-0.0117165	0.580421
-0.00435211	0.599913
-0.00527328	0.614431
-0.00413541	0.613172
0.0021235	0.543823
0.00641486	0.530186
0.00117343	0.540608
0.00224859	0.556587
0.00391303	0.546199
0.0062236	0.542583
-0.0305452	0.525795
-0.0446579	0.521575
-0.028277	0.528329
-0.0336218	0.525394
0.0042759	0.529013
-0.0435747	0.5672
-0.0170747	0.556212
-0.0523028	0.569007
-0.0217388	0.560236
-0.0209492	0.570138
-0.0174967	0.566199
-0.0206	0.563479
-0.0143612	0.587201
-0.0191423	0.591372
-0.0149533	0.575809
0.00378691	0.603832
-0.00164624	0.578217
-0.0068471	0.580295
-0.00763374	0.562429
-0.00739726	0.593115
0.027675	0.55766
0.00641382	0.543987
0.000399103	0.538854
0.0030591	0.575503
0.00584109	0.557783
-0.00458387	0.538617
0.00446922	0.529433
0.0022579	0.580868
0.00212557	0.573351
0.00595791	0.541236
-0.00429027	0.57492
-0.0174092	0.551106
-0.023443	0.557612
-0.0165685	0.557233
-0.0182347	0.553468
-0.017493	0.553732
-0.0417561	0.5498
-0.0203784	0.569501
-0.0161066	0.560427
-0.0183772	0.569337
-0.0138196	0.569185
0.0279067	0.64718
-0.0137848	0.54692
0.031078	0.624995
0.00468632	0.608328
0.00777742	0.60979
0.00350261	0.596915
0.0290865	0.564432
0.00404433	0.599713
0.00361529	0.619593
0.00667641	0.615337
0.00675085	0.563079
0.00707133	0.57586
0.00631355	0.562329
0.00133264	0.617635
0.00207905	0.57835
0.00212557	0.607712
-0.0230241	0.537902
-0.0428581	0.533738
-0.0215994	0.540609
-0.0232423	0.562694
-0.0188535	0.558971
-0.011007	0.559132
-0.0247479	0.553476
0.0127061	0.656686
0.0281708	0.623404
0.0127516	0.641911
0.00590105	0.64019
0.00509675	0.635095
0.00575942	0.637632
0.00641589	0.659622
0.00732978	0.604084
0.00351	0.615882
0.00590105	0.634975
0.000903604	0.549309
-0.00430991	0.631655
0.00163864	0.677589
0.00457881	0.634289
-0.013267	0.536004
-0.0158036	0.545757
-0.0207811	0.542392
0.0104478	0.656609
-0.0429139	0.540549
-0.031637	0.548352
-0.0257501	0.546612
0.0104478	0.683656
0.0183771	0.585281
0.00509055	0.671476
-0.0284792	0.557491
-0.0238649	0.556153
-0.0236327	0.565615
0.00509055	0.680135
0.00267866	0.641429
-0.0199073	0.555785
0.00465531	0.643895
0.0117757	0.656763
0.00771436	0.620935
0.00626082	0.605623
0.00348193	0.649523
0.0136128	0.653278
0.012733	0.667403
0.00757169	0.632749
0.0057098	0.57863
0.00163864	0.659475
0.00483209	0.706544
0.00673017	0.651395
0.00429141	0.558575
0.00340853	0.593362
0.0206838	0.640549
0.0175525	0.65875
0.00481452	0.661997
0.00408878	0.641391
0.0054348	0.670698
0.00466565	0.671827
0.00767611	0.64156
0.00702481	0.622749
0.00484863	0.642576
0.0106059	0.701642
0.00791079	0.664395
0.0422632	0.625126
0.00451988	0.551007
-0.0219606	0.564296
0.0228413	0.635673
0.0081465	0.687596
0.0379594	0.619745
0.000531431	0.564372
0.00306841	0.556929
-0.00834195	0.568498
-0.0205644	0.544099
0.0312337	0.6146
-0.0351835	0.561776
-0.0188908	0.553108
0.00731221	0.626504
0.0358959	0.653691
-0.00684866	0.560374
-0.00734566	0.557486
-0.025189	0.556974
0.0208509	0.630514
0.0131176	0.651442
0.00571703	0.652971
-0.0189346	0.55301
-0.00575799	0.564875
-0.0162553	0.57325
0.00219559	0.625768
0.00203328	0.562029
0.00388925	0.562553
0.0196378	0.587081
0.00497476	0.565877
0.00575425	0.573536
0.00586797	0.584376
0.00586797	0.569883
0.00479901	0.569875
0.00468012	0.571568
0.00458501	0.566274
0.00531488	0.562786
0.00466461	0.565205
0.00630217	0.555924
0.00630217	0.555406
0.00614297	0.592497
0.00699173	0.599703
0.00390373	0.610386
0.00699173	0.616157
0.00514017	0.60122
0.0200948	0.616605
0.0310214	0.616747
0.0257624	0.619435
0.0215997	0.623436
0.0212752	0.617937
0.0206838	0.647002
0.0310214	0.636392
0.025698	0.62737
0.00696071	0.641732
0.00337855	0.679118
0.00343955	0.667656
0.00729877	0.642059
0.00755412	0.62052
0.00666607	0.69155
0.00913792	0.620622
0.00555369	0.683619
-0.00860751	0.554744
-0.0161419	0.581866
-0.0202275	0.552377
0.0397448	0.644412
-0.000550971	0.565829
-0.0145732	0.559185
-0.0275705	0.56763
-0.0284072	0.536696
-0.0357549	0.565614
-0.0328894	0.564827
-0.039413	0.561246
0.0274783	0.628307
-0.0171413	0.561436
-0.0367783	0.564784
0.0128909	0.63954
0.0116982	0.635804
0.00596825	0.655455
-0.0149768	0.555804
0.0192114	0.593923
-0.00139414	0.546112
-0.00690168	0.573665
0.00304256	0.587748
0.00553095	0.575849
0.00628563	0.56857
0.025607	0.580707
0.00503889	0.573336
0.00597032	0.563092
0.0244481	0.583142
0.00612953	0.579142
0.00485277	0.568637
0.00500474	0.583545
0.00583489	0.593534
0.00574185	0.571746
0.00479901	0.580578
0.00575425	0.574238
0.00571393	0.552869
0.00479901	0.573433
0.00594654	0.559599
0.00554025	0.56418
0.0045602	0.576504
0.00594654	0.560288
0.0057956	0.556016
0.00235714	0.566375
0.0284146	0.577059
0.003545	0.642219
0.0246825	0.582479
0.00467599	0.602421
0.00644277	0.617826
0.0172298	0.620398
0.00611712	0.60385
0.00499026	0.624356
0.00438032	0.606548
0.00438032	0.618159
0.00899009	0.624866
0.019193	0.625052
0.00588658	0.642078
0.00451781	0.630257
0.00647275	0.610414
0.00879676	0.616081
0.025026	0.62366
0.00869958	0.642089
0.0069452	0.671135
0.0048538	0.646274
0.00879676	0.635325
0.00819612	0.616652
0.00914309	0.672824
0.00704548	0.68404
0.00494064	0.657743
0.00915756	0.655969
0.0119489	0.618999
-0.00899456	0.694821
0.00872026	0.69488
0.0131915	0.618883
-0.020712	0.550083
-0.0222116	0.566211
0.0203058	0.644536
0.0400084	0.641169
-0.024526	0.563382
0.0200887	0.644171
0.0373224	0.608973
-0.0302209	0.563636
-0.0285886	0.570927
-0.0107032	0.571476
-0.0167736	0.570394
-0.0261832	0.570602
-0.0297509	0.57278
-0.0438111	0.568381
-0.0189397	0.544648
0.0126428	0.653801
-0.0310363	0.521262
-0.0256209	0.519656
-0.0271278	0.56119
-0.0413151	0.55306
-0.0114219	0.562202
-0.00821446	0.554903
-0.0242353	0.557854
-0.0301234	0.569697
-0.0379545	0.559071
-0.0176301	0.567838
-0.00782712	0.564056
-0.0184401	0.546786
-0.0217778	0.563034
-0.0261769	0.573228
-0.0312239	0.571736
-0.00335477	0.531082
-0.0122293	0.562683
-0.0121127	0.569456
-0.00872368	0.540309
0.00584109	0.567496
0.00584109	0.578047
0.00589175	0.570372
-0.00850958	0.582538
0.00729153	0.591578
0.00467909	0.609864
0.00642106	0.612529
0.00841632	0.60414
0.00589278	0.588457
0.00585557	0.611159
0.00585557	0.615865
0.00373108	0.599589
0.0054317	0.609757
0.00564363	0.612372
0.00585557	0.606514
0.00583489	0.589825
0.00484346	0.61204
0.0054317	0.585708
0.00484346	0.585242
0.00484346	0.599216
0.0289853	0.589278
0.00663093	0.564418
0.00332996	0.584862
0.0289853	0.574293
0.00675291	0.570589
0.00495512	0.574279
0.00390993	0.558033
0.00624118	0.603207
0.00705996	0.581164
0.00288956	0.602224
0.00295365	0.582179
0.00374452	0.57193
0.00273138	0.581906
0.0024812	0.587923
0.00297433	0.589513
0.00187539	0.589986
0.00349744	0.608926
0.00187539	0.597662
0.00349744	0.609795
0.0172371	0.618841
0.00448473	0.608378
0.00448473	0.614151
0.00448473	0.600255
0.00448473	0.610851
0.00864893	0.62162
0.0170954	0.61411
0.00683976	0.608682
0.00482175	0.652225
0.00448473	0.602093
0.011465	0.623438
0.00683976	0.631469
0.0067312	0.671966
0.00503989	0.679444
0.00763476	0.63351
0.00775675	0.613123
0.0219374	0.616616
0.00925061	0.668453
0.00674464	0.688063
0.00494064	0.673103
0.00817441	0.645212
0.0154121	0.621712
0.00887947	0.694756
0.0121546	0.613449
0.0232599	0.62824
0.0147402	0.594287
0.0188802	0.574245
0.0147647	0.618788
0.0122063	0.58414
0.0194386	0.575341
0.0073914	0.601588
0.00317792	0.627837
0.0104891	0.592725
0.00912965	0.553694
0.00799659	0.529391
0.0100564	0.517676
-0.0227113	0.519304
-0.0294752	0.574809
0.0105638	0.613985
0.00653437	0.62796
0.0109543	0.561951
0.00652961	0.536804
0.020289	0.52053
-0.0311556	0.528739
0.00785045	0.570596
-0.0393729	0.568361
-0.0503971	0.565891
-0.0484631	0.560432
-0.0436217	0.546508
-0.0182452	0.552015
0.00422273	0.560812
-0.0199996	0.551916
-0.0119798	0.558375
-0.00356992	0.557029
-0.0363965	0.559084
-0.0467817	0.558667
-0.0470246	0.555804
-0.027307	0.55823
-0.0341277	0.559636
-0.0260879	0.535969
-0.00201783	0.54797
-0.0272043	0.558429
-0.0384946	0.55914
-0.0123834	0.553255
-0.0142749	0.537451
-0.00865282	0.552881
-0.0206995	0.565314
-0.0416378	0.571731
-0.0333436	0.570283
-0.0199669	0.540424
-0.00985648	0.54779
-0.0200174	0.576857
-0.0155532	0.556294
0.00589175	0.580093
0.00589175	0.592095
0.00442917	0.651513
-0.00852612	0.595846
0.00478971	0.600466
0.00669502	0.614584
0.00817958	0.637518
0.00697829	0.633978
0.0045633	0.631789
0.00571807	0.621854
0.00622877	0.603709
0.00478971	0.607695
0.00585557	0.621069
0.00817958	0.624047
0.0028358	0.614684
0.009599	0.626162
0.0107931	0.613979
0.00719849	0.604396
0.0054317	0.58956
0.0054317	0.609773
0.0054317	0.614675
0.00585557	0.610677
0.00318109	0.588593
0.00332996	0.615711
0.0054317	0.603736
0.0054317	0.593564
0.00484346	0.606574
0.00332996	0.609451
0.00663093	0.568428
0.00181853	0.593879
0.0054317	0.641711
0.0289853	0.573358
0.00181853	0.581098
0.00411256	0.685379
0.00520426	0.654246
0.00624118	0.612096
0.00624118	0.585608
0.0062143	0.578175
0.00675291	0.565216
0.00235404	0.568608
0.00390993	0.576235
0.00816558	0.608923
0.00624118	0.598316
0.00675291	0.578733
0.00288956	0.577551
0.00235404	0.587281
0.0287082	0.607196
0.00416321	0.629371
0.00288956	0.605655
0.0287082	0.612288
0.0182715	0.64293
0.00495408	0.632701
0.00507607	0.581883
0.00490343	0.611468
0.0217115	0.599018
0.0036918	0.623934
0.00258148	0.59688
0.0039244	0.60626
0.00325346	0.603959
0.0039792	0.585957
0.00411463	0.601322
0.00532936	0.583721
0.00329481	0.594228
0.00357394	0.607642
0.00123959	0.607622
0.00123959	0.613685
0.00345395	0.616969
0.0206712	0.615083
0.00187539	0.607109
0.00340019	0.626339
0.00187539	0.613769
0.00187539	0.607271
0.00340019	0.622345
0.00251015	0.612692
0.00401021	0.636156
0.00835843	0.614921
0.00401021	0.645239
0.00427487	0.719647
0.00961451	0.613235
0.00401021	0.662774
0.00817441	0.66814
0.010761	0.616668
0.0217443	0.59159
0.00817441	0.619667
0.019013	0.586856
-0.00402733	0.521398
0.0125384	0.570708
0.0217624	0.583474
0.000161928	0.52065
-0.014961	0.528535
0.0129392	0.580888
0.0115074	0.553277
0.00512776	0.524203
0.00387685	0.527965
-0.0266064	0.573793
-0.0151455	0.597152
-0.0529899	0.529917
-0.0447907	0.53043
-0.0425711	0.527535
-0.0390369	0.54476
-0.0380215	0.535799
-0.0412732	0.533319
-0.045984	0.56082
-0.0443672	0.556092
-0.0429397	0.567879
-0.0516612	0.566177
-0.00765522	0.556649
-0.0463112	0.569124
-0.0237908	0.554838
0.00759134	0.55908
-0.0204082	0.614741
-0.0114166	0.565683
0.00550821	0.572074
0.00290403	0.595606
0.00754895	0.633878
0.00367009	0.626073
0.00664953	0.618952
0.00372488	0.581149
0.00372488	0.611055
0.0105036	0.622228
0.00754895	0.616525
0.00514637	0.619861
0.00679737	0.621441
0.00801313	0.600337
0.00443097	0.59108
0.00753758	0.613931
0.00796248	0.619386
0.009599	0.616113
0.00777846	0.599197
0.00566845	0.582037
0.0054317	0.577338
0.0054317	0.590329
0.0054317	0.604789
0.0054317	0.603684
0.00317179	0.574535
0.00753758	0.601647
0.009599	0.607472
0.009599	0.606965
0.00595791	0.580197
0.00489309	0.595043
0.0054317	0.588058
0.0054317	0.585652
0.0054317	0.592754
0.0054317	0.588602
0.00783118	0.567551
0.00181853	0.596472
0.00181853	0.58785
0.00341163	0.580675
0.00390373	0.62781
0.00578527	0.685068
0.0054317	0.595632
0.0054317	0.577374
0.0054317	0.581382
0.0054317	0.573902
0.00181853	0.585255
0.00181853	0.580158
0.00341163	0.587694
0.00463257	0.640136
0.00181853	0.574434
0.00181853	0.588961
0.00341163	0.619792
0.00463257	0.653558
0.00629494	0.642485
0.00474525	0.571908
0.00474525	0.593626
0.00590312	0.645945
0.00438962	0.610621
0.00438962	0.606637
0.00495408	0.648191
0.00507607	0.620974
0.00438962	0.618929
0.00495408	0.630506
0.00656269	0.618992
0.0217115	0.639458
0.00502645	0.630454
0.00465944	0.651752
0.0068532	0.613107
0.00258148	0.591869
0.0053459	0.626129
0.00465944	0.708229
0.00465944	0.694558
0.00352432	0.699033
0.00469459	0.629596
0.00469459	0.610825
0.00697105	0.591257
0.0053459	0.595147
0.00329481	0.597274
0.0265735	0.655562
0.00546065	0.594466
0.00397713	0.599515
0.00329481	0.618255
0.0241621	0.631236
0.00123959	0.612295
0.0227211	0.664797
0.00123959	0.615752
0.00426963	0.70348
0.00123959	0.601912
0.0223013	0.624155
0.00187539	0.596559
0.00365148	0.611209
0.00365148	0.67411
0.00123959	0.604188
0.00390373	0.61774
0.016807	0.598221
0.016807	0.644847
0.016807	0.636524
0.00428417	0.707277
0.00955972	0.602438
0.0139884	0.612083
0.00667641	0.625014
0.0177342	0.590091
0.0164406	0.617723
0.0195589	0.581656
0.0163734	0.633471
0.0228757	0.575947
0.0194145	0.553703
-0.00521045	0.539206
-0.00998041	0.594084
0.0126281	0.592317
0.003484	0.547982
-0.0219967	0.569073
-0.025306	0.583971
-0.00843184	0.601838
0.00440306	0.538671
0.00237265	0.53943
-0.0304656	0.534352
-0.0226234	0.544363
-0.0524053	0.531657
-0.0446038	0.529769
-0.0422208	0.543452
-0.0493781	0.535873
-0.0500586	0.571635
-0.0505566	0.569441
-0.048042	0.577728
-0.0484276	0.578502
-0.0421398	0.558208
-0.0319701	0.575023
-0.0390244	0.564535
-0.0251405	0.600795
-0.0646181	0.569251
-0.0668873	0.557687
0.000969406	0.548903
-0.0114166	0.552585
-0.0783778	0.616436
-0.0265664	0.63903
0.00610575	0.651821
0.00241978	0.614541
0.00550821	0.56558
-0.00691096	0.590978
0.00754895	0.642875
-0.0780532	0.604493
0.00372488	0.58262
0.00372488	0.609356
0.0105036	0.620954
0.00754895	0.63575
-0.0846821	0.619125
0.00801313	0.605898
-0.0855329	0.602634
0.00812375	0.6131
0.00777846	0.599773
0.00753758	0.6104
0.00753758	0.603082
0.009599	0.60265
0.00777846	0.593817
0.00595791	0.580653
0.00566845	0.598945
0.00547512	0.609743
0.005074	0.590396
0.00420974	0.632391
0.00456123	0.60808
0.00420974	0.601123
0.00557023	0.647107
0.00474525	0.577703
0.00465944	0.627986
0.00589485	0.648972
0.00438962	0.645208
0.0068532	0.638511
0.00711889	0.619728
0.00469459	0.632272
0.00469459	0.613231
0.0075748	0.595931
0.00847628	0.603598
0.00492927	0.637971
0.00558781	0.621448
0.00485794	0.598194
0.00488172	0.615138
0.00485794	0.614221
0.0233341	0.640534
0.00123959	0.614779
0.0037042	0.657281
0.00123959	0.598616
0.00427487	0.615698
0.0037042	0.6223
0.00159316	0.712233
0.00123959	0.588242
0.00327103	0.60163
0.00293091	0.65725
0.00517842	0.604648
0.00409602	0.616745
0.00259802	0.646223
0.00624842	0.606739
0.00313974	0.649622
0.00313974	0.608479
0.00313974	0.623024
0.0131046	0.607249
0.00638074	0.622388
0.00403606	0.58752
0.00978509	0.596673
0.00403606	0.579095
0.0105925	0.583283
0.00457975	0.650411
0.00791492	0.57926
0.00771643	0.569857
0.00449714	0.623592
0.00784669	0.601797
0.00614297	0.572725
-0.0303916	0.569473
-0.0111355	0.590739
-0.00731828	0.588854
0.00589278	0.608394
0.00923717	0.597454
0.0052818	0.567042
0.0197456	0.551026
-0.0268513	0.55975
-0.0231272	0.555592
-0.0198155	0.579461
-0.0314735	0.590968
0.00589278	0.603267
0.00756342	0.626261
-0.0467076	0.529616
-0.0434791	0.540169
-0.0434146	0.530206
-0.0428269	0.561601
-0.0499529	0.54353
-0.0663311	0.602079
-0.0286707	0.629305
-0.067001	0.591906
-0.0609594	0.584034
-0.0162972	0.580234
-0.0309007	0.573487
-0.00627	0.565177
0.00489412	0.630288
-0.0127715	0.633201
-0.00627	0.574442
0.00379311	0.621099
0.00448266	0.618635
0.00489412	0.633382
-0.0763773	0.636212
0.00962127	0.605003
0.0170156	0.587604
0.00372488	0.575245
0.00335891	0.59594
0.0029919	0.644127
0.00459535	0.610215
0.00423868	0.60108
-0.0777099	0.589151
0.00372488	0.589418
0.00372488	0.609044
0.00459535	0.582533
-0.0836358	0.566949
-0.0804248	0.596896
0.00507504	0.708717
0.007367	0.583544
0.007367	0.590021
-0.0855329	0.554711
-0.0846821	0.587319
0.00812375	0.597769
0.007367	0.568062
0.00753758	0.602843
0.009599	0.596538
0.009599	0.590833
0.00595791	0.587574
0.00595791	0.620687
0.00547512	0.595993
0.00753758	0.590494
0.00626806	0.562376
0.0046977	0.646479
0.00432759	0.647798
0.00467082	0.612177
0.00492824	0.618016
0.00589485	0.645511
0.003851	0.648318
0.003851	0.625614
0.00546582	0.624758
0.00546582	0.614337
0.00847628	0.582296
0.00847628	0.592759
0.00417562	0.643772
0.00847628	0.590338
0.00485794	0.608077
0.00417562	0.656277
0.00123959	0.60359
0.0197487	0.651985
0.00123959	0.614392
0.00123959	0.616891
0.00123959	0.620201
0.00562503	0.601692
0.00737527	0.654837
0.00159316	0.770672
0.00123959	0.591991
0.00562503	0.603188
0.00387581	0.611573
0.00426866	0.592579
0.0262581	0.646845
0.00259802	0.621849
0.00897561	0.614856
0.0075872	0.59594
0.0262581	0.599885
0.00313974	0.600993
0.029373	0.590258
0.00224859	0.600994
0.0253447	0.607193
0.00368042	0.584648
-0.00233326	0.597137
-0.00690231	0.657059
0.00368042	0.5819
-0.00233326	0.584111
0.00361116	0.584336
0.0043896	0.614265
0.00368042	0.61237
-0.00538508	0.612979
-0.015614	0.603116
-0.0143972	0.586166
0.00278928	0.629875
0.00378174	0.619073
-0.00538508	0.596736
-0.0162663	0.594313
0.00352329	0.61148
0.00422318	0.620851
0.00589278	0.613008
0.00740629	0.604458
-0.0358023	0.571004
-0.0230738	0.583162
-0.0238698	0.570952
-0.0433923	0.562324
-0.0319035	0.522372
-0.0391016	0.55232
-0.0501827	0.58331
-0.0437119	0.617417
-0.0574951	0.591509
0.000142718	0.571665
-0.000157088	0.619083
-0.0486768	0.602482
0.00528904	0.539859
0.00465944	0.557266
-0.0559507	0.588666
0.00494995	0.556924
-0.0256955	0.575334
0.00290403	0.598941
0.00504402	0.662009
0.00372488	0.580094
0.0029919	0.61215
0.00436998	0.625416
0.00405983	0.633781
-0.0771982	0.632762
-0.0762399	0.630687
0.00977738	0.600824
0.00372488	0.589017
0.0029919	0.614812
0.00374969	0.592513
0.00405983	0.609175
-0.0792679	0.591729
-0.0760424	0.586842
0.0069297	0.581278
0.00372488	0.609303
0.007367	0.588138
0.007367	0.598849
0.007367	0.579026
-0.0814865	0.559438
0.00283453	0.607826
0.00683252	0.600665
0.00600857	0.728275
0.00600857	0.714135
0.00631871	0.67047
0.0069297	0.606725
0.007367	0.573153
0.007367	0.572514
0.009599	0.597228
0.00595791	0.593734
0.00595791	0.649707
0.00525389	0.729852
0.007367	0.578255
0.007367	0.560308
0.00753758	0.578311
0.00753758	0.580204
0.009599	0.589608
0.009599	0.593737
0.00595791	0.65385
0.00547512	0.569363
0.00550614	0.586561
0.0046977	0.631314
0.0046977	0.632064
0.00477213	0.61776
0.0102281	0.627147
0.00367319	0.637415
0.000763005	0.657574
0.00220621	0.629971
0.00847628	0.631536
0.000565547	0.605239
-0.000311126	0.621245
0.00847628	0.608955
0.00694003	0.591378
0.00540379	0.586499
0.00392337	0.611263
0.00642003	0.613047
-0.000311126	0.634761
0.00694003	0.58476
0.00694003	0.589274
0.005074	0.605737
0.005074	0.616557
0.00847628	0.647122
0.00540379	0.588071
0.00557127	0.610712
0.00737527	0.640244
0.00540379	0.60367
0.00737527	0.615506
0.00387581	0.599643
0.00387581	0.59535
0.0080824	0.602536
0.00827882	0.580783
0.0262581	0.646964
0.0270937	0.624599
0.012289	0.609603
0.00827882	0.590613
0.0262581	0.599442
0.00313974	0.607856
0.00259802	0.578858
0.0102689	0.618349
0.0161046	0.601475
0.00368042	0.587801
-0.0171623	0.602847
0.00431208	0.522133
0.00335374	0.523728
0.00504609	0.546388
0.0142539	0.613582
0.00368042	0.624949
-0.0171623	0.582509
0.00941912	0.573235
0.00734116	0.551016
0.00590105	0.547159
0.0067312	0.553888
-0.00691099	0.660987
-0.0769571	0.641873
-0.0175644	0.586301
0.00378174	0.611726
-0.0031996	0.592956
-0.0399967	0.573523
-0.0340728	0.577363
-0.0276316	0.53055
-0.0409018	0.549647
-0.0325768	0.573121
-0.0437959	0.566398
-0.0319658	0.562758
-0.0469068	0.560038
-0.036644	0.513273
-0.0398381	0.611809
-0.042632	0.592351
-0.0409252	0.553903
-0.00519126	0.618154
-0.0556845	0.62059
0.00754688	0.600539
2.91e-05	0.593441
0.00660095	0.581451
-0.00340119	0.602108
0.00225273	0.577526
0.00674154	0.5839
0.0029919	0.607264
0.0029919	0.595466
0.000174766	0.571729
0.000755768	0.588408
0.00164795	0.571667
0.00225273	0.55495
0.00956214	0.605873
0.00655442	0.597331
0.00826952	0.584548
0.007367	0.590969
0.00555886	0.578435
0.00555886	0.55606
0.00270037	0.552511
0.00414667	0.569782
0.00700723	0.60112
0.00826952	0.591451
0.007367	0.583879
0.007367	0.578754
0.00509055	0.575238
0.00700723	0.598936
0.00668365	0.663588
0.00826952	0.626738
0.007367	0.587594
0.00769265	0.592271
0.00797281	0.57932
0.0088009	0.592486
0.009599	0.597198
0.007367	0.572832
0.00753758	0.576312
0.009599	0.568201
0.009599	0.584493
0.007367	0.564598
0.00626806	0.60077
0.0166004	0.632338
0.0046977	0.646855
0.00417976	0.606394
0.0041994	0.618625
0.00462636	0.620141
0.00491997	0.624098
0.00462636	0.618035
0.00491997	0.625215
0.00163658	0.592145
0.00847628	0.631169
0.00847628	0.632627
0.000692252	0.582766
-0.000149851	0.58899
0.00159212	0.625957
0.00694003	0.628358
0.00694003	0.624356
0.00540379	0.60049
0.00530524	0.57784
0.00135021	0.60619
0.00392337	0.612405
-0.000311126	0.62622
0.00694003	0.60482
0.00694003	0.593405
0.00530524	0.578978
0.00392337	0.591316
0.00392337	0.60219
-0.000311126	0.62948
0.00540379	0.575081
0.00373418	0.589148
0.00477523	0.597811
0.00540379	0.592719
0.00373418	0.596541
0.00418492	0.604311
0.00540379	0.604129
0.00540379	0.593296
0.00387581	0.592527
0.00540379	0.602224
0.00387581	0.592088
0.0267487	0.619196
0.00619776	0.6123
0.0080824	0.59733
0.00827882	0.586838
0.00739801	0.613838
0.0130002	0.604674
0.00827882	0.595016
0.0337281	0.62008
0.0337281	0.623224
0.00903867	0.6304
0.00518669	0.581958
0.0228475	0.62753
0.0184657	0.614079
0.0337281	0.62865
0.0110629	0.629695
0.00638074	0.610523
0.00503472	0.554203
0.0108359	0.608536
0.0054193	0.651406
0.00270037	0.60316
-0.0171623	0.603713
0.00884122	0.630596
0.00580284	0.623793
0.00622257	0.599532
0.00370007	0.608112
0.00423455	0.595932
0.00481452	0.59729
-0.0250252	0.607694
-0.023828	0.608695
-0.00928149	0.637538
0.00270037	0.648738
-0.0171623	0.584097
0.00698449	0.626022
0.0081465	0.610973
0.00720572	0.601313
0.00810307	0.599904
0.00881744	0.610731
0.00875127	0.61127
0.00209939	0.600596
-0.0031996	0.675824
-0.0769571	0.670891
-0.0675866	0.605066
0.00982024	0.597557
0.011098	0.599907
-0.00513	0.606449
-0.0031996	0.592378
-0.0385593	0.60327
-0.0255888	0.526446
-0.0100114	0.515693
-0.0223337	0.547471
-0.0293389	0.536239
-0.0420052	0.55193
0.00461706	0.506377
-0.0510595	0.550596
0.0019829	0.605126
0.00264555	0.564951
0.00193036	0.578964
-0.0235142	0.596279
-0.0147721	0.579734
0.00278739	0.569242
-0.0229229	0.59883
-0.0136466	0.614731
0.00156022	0.605564
-0.012777	0.620202
-0.0114577	0.588441
0.00379724	0.626379
0.00776605	0.616824
-0.00194675	0.607117
0.00774537	0.593679
0.00639315	0.594864
0.00826952	0.584795
-0.00340119	0.585423
-0.00128911	0.600976
0.000616204	0.578046
0.00639625	0.597269
0.00826952	0.586431
0.0029919	0.561507
0.00374969	0.556782
-0.00128911	0.577983
-0.0829764	0.529667
-0.0820418	0.528927
0.00665264	0.597872
0.0182018	0.646391
0.00826952	0.592096
0.00643037	0.585593
0.00643037	0.57085
-0.0845416	0.543644
0.00554025	0.596069
0.00423351	0.654025
0.00423351	0.746207
0.00600857	0.61712
0.00826952	0.614766
0.007367	0.593202
0.00643037	0.585709
0.00643037	0.579472
0.00683872	0.591417
0.00618018	0.593498
0.00423351	0.72889
0.00826952	0.654173
0.007367	0.581072
0.0217568	0.580681
0.00769265	0.586801
0.0088009	0.570949
0.0088009	0.586129
0.007367	0.598994
0.007367	0.569965
0.009599	0.563399
0.007367	0.568183
0.00626806	0.616715
0.00626806	0.632233
0.0170615	0.640088
0.0162651	0.606688
0.0283822	0.611715
0.027887	0.607623
0.004554	0.625832
0.0021142	0.600711
0.00107832	0.602215
0.00417976	0.640523
0.00540379	0.61162
-2.17e-05	0.630592
0.00540379	0.637821
0.00300914	0.604447
-2.17e-05	0.615551
-2.17e-05	0.589757
0.00238196	0.593742
0.00540379	0.584478
0.00204907	0.624745
0.00238196	0.595873
0.00238196	0.60064
0.00540379	0.59474
0.00540379	0.585635
0.00354603	0.62616
0.00354603	0.607558
0.00387581	0.609949
0.00540379	0.59758
0.00520116	0.616848
0.00354603	0.613617
0.00354603	0.612006
0.00594964	0.6116
0.00789631	0.616808
0.00945633	0.611475
0.012289	0.598686
0.012289	0.611308
0.00518669	0.592782
0.00428314	0.596381
0.00576873	0.605202
0.0070062	0.612803
0.0122456	0.612417
0.012289	0.603629
0.012289	0.600213
0.0112707	0.623206
0.0112707	0.622048
0.00876368	0.624433
0.00503472	0.601986
0.00457157	0.59291
0.00564467	0.608324
0.0214304	0.615756
0.0161272	0.596184
0.0078777	0.604332
0.00171928	0.587447
0.0124937	0.626934
0.00503472	0.618224
0.00503472	0.582007
0.0022548	0.598849
0.00451885	0.599163
0.00654719	0.607482
0.0181031	0.610572
0.00396528	0.601409
0.00644381	0.632804
0.00171928	0.59844
0.00171928	0.597792
0.0124937	0.605977
0.00919892	0.632433
0.00590519	0.614599
0.00590519	0.60982
0.00184644	0.631355
0.00192398	0.645311
0.00327414	0.626902
0.00551131	0.612679
0.00808777	0.600426
0.00171928	0.619054
0.0124937	0.595087
0.00547099	0.630038
0.00547099	0.62304
0.00461189	0.627191
0.00438238	0.634935
0.00435654	0.630131
0.00660611	0.622437
0.0037977	0.607783
-0.0171623	0.636204
-0.00044242	0.58776
0.0107838	0.625569
0.0115074	0.630217
0.00496649	0.628356
-0.0442392	0.600282
0.00483519	0.579863
-0.0114866	0.607763
0.00115482	0.593088
-0.00285898	0.624765
-0.0252423	0.666534
-0.027093	0.608764
-0.00763487	0.588255
-0.0166817	0.627983
-0.0338659	0.593892
0.00192294	0.509654
0.00304877	0.556383
0.00706823	0.507757
-0.0283072	0.582697
0.00239953	0.562892
0.00106591	0.560472
0.00237265	0.51915
0.00513913	0.532831
-0.0129068	0.590012
-0.00185554	0.643157
0.00194362	0.564366
0.00239746	0.529889
0.00402158	0.537167
0.000322855	0.630992
-0.00896643	0.607563
0.000361886	0.57076
0.00366595	0.53355
0.00315835	0.546707
0.00387892	0.564635
-0.0158918	0.583403
0.00651411	0.568654
0.00497062	0.548035
0.0031904	0.558578
0.00793663	0.582701
0.0065875	0.558324
0.00402055	0.63856
0.00858897	0.577958
0.00916893	0.598794
0.0059093	0.631138
-0.0119354	0.58589
0.00678496	0.561527
0.00389339	0.668627
0.00874197	0.664262
0.00874197	0.591455
0.00794077	0.615105
0.00642416	0.562981
0.00621637	0.654793
0.00874197	0.592156
0.00591036	0.620356
0.00847731	0.586611
0.00395439	0.563879
0.00874197	0.677575
0.00874197	0.571612
0.00874197	0.581997
0.00591036	0.601765
0.00943669	0.59316
0.00257321	0.574685
0.00257321	0.681458
0.0022672	0.652187
0.00943669	0.59799
0.00257321	0.586178
0.0128899	0.696312
0.00286785	0.712549
0.00555266	0.711281
0.00168413	0.543699
-0.00270544	0.624578
-0.000340149	0.635189
0.00593827	0.591853
0.00286785	0.73669
0.00286785	0.721956
0.0200272	0.727827
0.00599927	0.724074
0.00826952	0.580195
0.00549373	0.545225
0.00549373	0.549014
0.00549373	0.569469
-0.0280387	0.54389
0.00930333	0.594467
0.00316145	0.597542
0.00588555	0.723441
0.0200272	0.735272
0.00630631	0.675458
0.00826952	0.577954
0.00549373	0.582562
0.00549373	0.561669
-0.0423702	0.537658
0.00608197	0.592903
0.00512156	0.590786
0.00316145	0.640716
0.00316145	0.706389
0.00316145	0.742335
0.00630631	0.653839
0.00826952	0.598533
0.00549373	0.589686
0.018438	0.584508
0.018438	0.580414
0.00311493	0.560714
0.0058659	0.570928
0.00447026	0.587631
0.00316145	0.703495
0.00630631	0.661978
0.00826952	0.645567
0.00549373	0.581769
0.018438	0.582427
0.00660921	0.570171
0.00471941	0.567405
0.0080028	0.582122
0.00643037	0.5731
0.0217568	0.575137
0.00521564	0.570447
0.007367	0.569767
0.007367	0.588519
0.00630321	0.658538
0.00626806	0.643571
0.00626806	0.6531
0.00514534	0.683036
0.00417976	0.615277
0.00540379	0.613697
0.00540379	0.605046
-2.17e-05	0.640732
0.00540379	0.642744
-2.17e-05	0.606288
0.00238196	0.601916
0.00540379	0.61024
0.00238196	0.592497
0.00540379	0.595989
0.00540379	0.590548
0.00540379	0.590963
0.00321521	0.612316
0.0247221	0.597813
0.00863859	0.607339
0.0122011	0.613067
0.0122011	0.616058
0.0037042	0.605005
0.0044103	0.607017
0.00587107	0.598277
0.00745384	0.605958
0.0122456	0.617071
0.0122456	0.614006
0.012289	0.606808
0.012289	0.601754
0.0124937	0.611467
0.0124937	0.610906
0.0037042	0.610136
0.0037042	0.598849
0.00783842	0.595078
0.00995257	0.597811
0.0186646	0.617993
0.00972719	0.615132
0.00890221	0.609099
0.00890221	0.600955
0.00124373	0.599298
0.00171928	0.593261
0.0124937	0.611447
0.00619052	0.615022
0.0037042	0.611153
0.00587934	0.60636
0.00696175	0.589528
0.0173972	0.617366
0.0109781	0.614008
0.00890221	0.607853
0.00890221	0.598689
0.00171928	0.601633
0.0124937	0.609312
0.0124937	0.621611
0.00198394	0.608106
0.00198394	0.628605
0.0161101	0.613769
0.00171928	0.594966
0.0124937	0.602315
0.00590519	0.618206
0.00590519	0.610947
0.00394508	0.621734
0.003637	0.638834
0.00335167	0.64982
0.00620603	0.636599
0.0260753	0.62351
0.00675085	0.607294
0.00920719	0.609398
0.0108685	0.616051
0.00675498	0.629708
0.00718918	0.636553
0.00668468	0.628863
0.00559608	0.619984
0.003484	0.594331
-0.0206359	0.581517
0.00278928	0.578821
-0.00460888	0.612214
0.008957	0.629954
0.00769162	0.637005
0.00500887	0.630879
-0.0185559	0.612468
0.00885089	0.582193
-0.0169161	0.612347
-0.00966735	0.579639
-0.0102318	0.605743
-0.0189963	0.555749
0.00402635	0.630714
-0.0206359	0.54645
-0.00226193	0.559823
-0.000507551	0.580504
0.00598686	0.620445
0.00476283	0.589238
0.00833672	0.545565
0.00692556	0.556543
0.00645001	0.580653
0.00468839	0.619388
0.00438135	0.592148
0.00440099	0.58461
0.00727085	0.564757
0.0075872	0.586228
-0.00323235	0.616809
0.00447026	0.59372
0.00360496	0.585119
0.0055661	0.559085
0.00432966	0.569396
0.00676222	0.592368
-0.00339753	0.617025
-0.0110013	0.635542
0.00360496	0.590854
0.00360496	0.579448
0.00304256	0.592713
0.00805655	0.591847
0.00874197	0.564388
0.00294125	0.558292
0.00732048	0.569076
0.00768645	0.59927
0.00583696	0.594224
0.0071468	0.579006
0.0296145	0.567369
0.00386548	0.628036
0.00384687	0.614792
0.00826125	0.618852
0.00874197	0.563406
0.00768645	0.600883
0.00740215	0.593401
0.0071468	0.568139
0.0296145	0.558978
0.00389236	0.666424
0.00874197	0.580485
0.00916893	0.60765
0.00148027	0.625684
0.00827159	0.592139
0.00697208	0.566775
0.00874197	0.719305
0.00874197	0.58651
0.00753965	0.607193
0.00827159	0.591026
0.00642416	0.573027
0.00504195	0.572004
0.00442477	0.616641
0.00874197	0.58155
0.00591036	0.597553
0.00956799	0.592911
0.00257321	0.575284
0.00395439	0.580316
0.00357291	0.660624
0.00357291	0.710712
0.0026921	0.690093
0.00327414	0.679156
0.00874197	0.685574
0.00874197	0.688494
0.00874197	0.664812
0.00874197	0.594575
0.00591036	0.592163
-0.0843959	0.608826
0.00943669	0.595036
0.00257321	0.588769
0.00257321	0.594991
0.00395439	0.670234
0.00257321	0.711414
0.00257321	0.703049
0.00460362	0.602845
0.00395025	0.548339
0.0100983	0.601619
-0.0369377	0.612195
-0.000941087	0.604091
0.00943669	0.59761
0.00257321	0.599394
0.00257321	0.60792
0.00257321	0.677874
0.00286785	0.722676
0.00257321	0.722487
0.00555266	0.71649
0.00555266	0.723455
0.00591036	0.598624
0.00460362	0.545022
-0.0413452	0.52939
0.00930333	0.596848
0.00257321	0.601677
0.00257321	0.624442
0.00286785	0.70303
0.00286785	0.739149
0.00555266	0.71744
0.00549373	0.571316
0.00549373	0.576049
-0.0830394	0.548534
-0.0822289	0.531008
-0.00101139	0.588961
0.00930333	0.594125
0.00316145	0.644446
0.00286785	0.704341
0.00555266	0.710186
0.00549373	0.582775
0.00549373	0.591208
-0.0266949	0.577156
-0.0842139	0.552298
0.00683769	0.556122
0.00565811	0.562189
0.00930333	0.582309
0.00930333	0.589453
0.00316145	0.684583
0.00549373	0.576284
0.0175014	0.574847
0.00521564	0.566947
0.00521564	0.560289
0.00555266	0.701512
0.00549373	0.571703
0.018438	0.565956
0.00521564	0.571442
0.00521564	0.560231
0.00549373	0.573968
0.00602615	0.571332
0.007367	0.596618
0.00659578	0.684224
0.00633836	0.697219
0.00659578	0.659881
0.00821266	0.651018
0.00417976	0.618815
0.00417976	0.606183
0.00318978	0.655327
-2.17e-05	0.661067
0.00540379	0.658926
0.00540379	0.657047
0.00540379	0.64934
0.00540379	0.613666
0.00540379	0.582273
0.0068563	0.604789
0.00503885	0.667635
0.0068563	0.618597
0.0068563	0.598355
0.0122011	0.610327
0.00503885	0.643442
0.0068563	0.607291
0.0068563	0.597826
0.0122011	0.605668
0.0122011	0.609275
0.0122011	0.61227
0.0124937	0.603193
0.0124937	0.60026
0.0124937	0.598843
0.00619052	0.608012
0.00818108	0.616043
0.00818108	0.61331
0.00814133	0.612614
0.0109037	0.591793
0.0111632	0.59393
0.0122011	0.608805
0.0122011	0.612836
0.00645208	0.614687
0.000704078	0.612334
0.000704078	0.605594
0.00171928	0.595526
0.0124937	0.604331
0.0124937	0.601809
0.00619052	0.605054
0.00818108	0.609095
0.00818108	0.603531
0.00806172	0.587972
0.0111632	0.574938
0.00645208	0.613316
0.00645208	0.614677
0.000704078	0.612299
0.000704078	0.604844
0.00171928	0.602303
0.0124937	0.606159
0.0124937	0.603681
0.00619052	0.597477
0.00303946	0.591737
0.00325863	0.605347
0.0186375	0.635046
0.0338978	0.57857
0.00645208	0.612803
0.00171928	0.600714
0.00303946	0.587021
0.00268796	0.608753
0.0262908	0.617013
0.0338978	0.577837
0.0053552	0.610308
0.0100115	0.599519
0.00473491	0.607974
0.00447026	0.62822
0.00194879	0.607282
0.00877092	0.5921
0.0129444	0.60578
0.00687697	0.625637
0.0277142	0.645665
0.0275293	0.661933
0.00353983	0.603602
-0.0206359	0.585352
0.000604832	0.587902
0.0079511	0.62901
0.0307053	0.668658
-0.0200787	0.610459
-0.00756125	0.588647
0.00692898	0.601769
-0.00756125	0.593162
-0.00756125	0.581642
0.00272168	0.601615
-0.00483913	0.609694
-0.00141937	0.593188
0.0046555	0.584732
0.00604682	0.581345
0.00416011	0.596523
0.00558057	0.586007
0.00604682	0.578803
0.0045695	0.59857
-0.00130009	0.597549
0.0073732	0.589621
0.00230132	0.589206
0.00453022	0.582544
0.00627633	0.576584
0.0080948	0.598628
-0.0030597	0.595802
0.00302499	0.59181
-0.00508424	0.592699
0.00575529	0.593863
0.00463567	0.592524
0.00805655	0.584962
0.00826125	0.575796
0.00627633	0.574203
0.00627633	0.591171
-0.00885093	0.613596
-0.000852844	0.591864
0.000948058	0.590145
0.00575529	0.593425
0.00575529	0.601728
0.00826125	0.583569
0.00620499	0.57644
0.00620499	0.589321
0.00507917	0.593412
0.00698035	0.585242
0.00698035	0.584021
0.00489515	0.603304
0.0047742	0.624165
0.00367009	0.640214
0.00953697	0.620399
0.00874197	0.694748
0.00874197	0.619011
0.00874197	0.567463
0.00874197	0.573973
0.00620499	0.590495
0.00742593	0.611269
0.00762028	0.592106
0.00698035	0.590811
0.00489515	0.613486
0.00489515	0.651762
0.00367009	0.656261
0.00874197	0.735538
0.00874197	0.679255
0.00874197	0.581943
0.00874197	0.569219
[truncated: 1,416 more rows]

## Sheet: Figure3c
Postively weighted genes	Negatively weighted genes
GPR22	C1orf112
ADD2	NBR2
DLG3	SMARCE1
BSN	RARRES3
SLC4A10	CCND1
NOL4	TSEN54
FAM189A1	MRPL53
C1orf173	PCBP4
STXBP5L	SLC25A1
SCN2A	GCSH
NELL2	CYTH4
FRMPD4	CASP1
DLGAP1	SHPK
PRKCE	SCRG1
ARNTL2	RFXANK
SYN2	PSPH
UNC13A	PLEKHF1
VPS13A	AZGP1
GABRB3	ZNF532
CAP2	STX17
EPHA4	PHGDH
SSX2IP	ZFAND3
CACNB3	PRPF40A
HOOK1	DYSF
DGCR5	RTTN
PAK7	ABCE1
JPH3	RTP4
CAMK2B	CNN2
PITPNM2	MITD1
FZD3	SLTM
PCLO	ARMCX6
SVOP	CTTNBP2
RNF165	NKD1
FAM131A	HEG1
JPH4	UBE2F
CAMKK1	PAK2
WBSCR17	USP40
KIAA2022	NT5C2
DPY19L2	RIN2
FAM153A	IL13RA1
C9orf129	SDE2
C11orf41	ALOX5AP
TSPYL1	TRA2A
FBXW7	CDK2AP1
PLEKHG5	PRKD3
TSPYL2	ATOX1
KCNMA1	H3F3B
MYT1L	TRIP4
SYCE1	ATF7IP
EPHA5	EPN2
MAPK11	FAM222A
MAL2	GALK2
PLXNA2	MBNL2
CNKSR2	MLKL
RAPGEFL1	CASC3
HOPX	AATK
CACNB2	RPS27L
CA7	TMEM125
NDST3	INTS4
MFSD4	C2orf28
CDH12	ADAP2
ITPR1	TMX2
EPB49	PRIMA1
NEURL	KDSR
CHN1	BLNK
PRRT2	SMAD9
PPP3CB	HLA-DRB1
PKNOX2	SOS2
CDK5R1	FAM178B
GRIN1	KIAA1147
FAM190A	CTDSP1
FBXO41	ITFG2
MGAT5B	PATL1
RTN2	WWOX
BZRAP1	RGS18
HOMER1	SREBF1
KIAA1257	KIAA2013
FAM171A2	MSN
ROCK2	H2AFV
PDZD4	SHISA4
PPP3CA	HIST2H2BE
SHANK2	TRAF3IP3
GPRIN1	NFATC1
MPP7	TSC22D4
UNC5A	TLR3
CAMK1	SEC61A2
CRMP1	SNX24
GPC1	ZFP62
KCNS2	GNPTG
CACNB1	DBR1
B4GALNT1	CTNS
CAMK1D	MRPS28
ST8SIA3	P2RY13
LAMB1	FYCO1
XRCC6BP1	SELPLG
SORBS2	IKZF2
RAB40C	SLC22A23
TTC9B	SLC27A1
RAB15	ZZZ3
CDC42EP3	ABHD4
STX1A	FCHO1
RIMS1	KAT2B
LZTFL1	PAQR4
TSNAXIP1	TMEM42
SYT7	GALNT10
KIFC2	CCDC50
PPP3R1	PLK1S1
HIVEP2	BMP7
HECW1	ATG12
CADM3	TRIM16L
ATCAY	CYP51A1
ARL9	ENTPD5
SEMA4F	MTMR2
C5orf25	SERF2
SYT5	CDH26
PPFIA4	SLC35E3
FBXO16	DOCK9
ODZ2	RCL1
LINGO2	ADAM15
AGBL4	TLR1
ACTN1	GALC
KCNJ3	TARS
TTC39C	ACAA1
CPNE6	PLA2G12A
PRRT1	MBP
NT5DC3	SPG21
KCNB1	ZNHIT6
DCLK1	DBI
CAMK1G	DHFRL1
FAM92A1	SLC4A2
OLFM1	ACAP2
TNFAIP8L1	LDLRAP1
CNIH2	DLC1
CCKBR	MFSD1
RBM24	GTPBP4
KITLG	LLGL2
FBXL16	CLCC1
SHROOM3	SNRPG
KLF10	HSD17B3
MIAT	CSTF2T
C9orf16	FAM13C
DLG4	STX2
RASGEF1A	LYAR
PPFIA3	UAP1L1
PRKCG	UFD1L
KIAA1467	CSF1R
SLC35F3	CCDC15
SLC17A7	PAPSS1
RASD1	GPR34
GABRD	KDELC1
ABHD8	C2orf68
RASGRP1	FGD4
RTF1	CD68
C1orf115	CCDC77
ZNRF1	RGCC
ARHGAP26	SLC27A6
ENTPD6	TST
CCDC64	TMX1
CAMSAP3	COPS2
CHAF1B	LILRB4
PCDHAC2	APTX
NRCAM	RELL1
CERS6	PROX1
SCAI	GSTP1
KCNV1	ARPC5
MOK	CDKN1B
SYT12	GABARAP
LRRN3	KANSL1L
LRFN3	RPL39
ENC1	NEAT1
CYP4X1	STX16
ATP2B1	CTPS2
C11orf87	C18orf1
PDS5B	TRPV1
CGREF1	TGDS
ADCY1	GAMT
ICA1	PDCD10
NPTX1	ICK
CAMK4	ATF3
NBEA	CDKAL1
SHANK1	CENPN
CAMK2A	CDC14B
ST6GALNAC5	AGXT2L2
PLCB1	GCFC2
TMEM67	SLC35B3
HPCAL4	DNM1P46
PGBD5	DNAJC15
BEGAIN	RECQL
SPTBN2	ZNF471
XKR4	SNX4
ACOT4	C6orf48
KCNQ5	PKD2
HSD11B1L	TIMP2
KIAA0319	ZNF518A
KIAA1239	UBE2J1
SLC27A2	MNDA
SLC1A6	KIAA1958
CHL1	GEMIN8
L1CAM	PDIA3P
DUSP2	C1orf27
PLXNA4	CDC73
RUNDC3A	C19orf42
LRFN5	TMC8
KCNH7	RPL11
ADAM11	RP2
ST3GAL2	LSM14A
ZDHHC23	TDRD3
PRSS3	ITPKB
BAI2	AK3
MKL2	ZNF536
FMN2	KIF2A
NELL1	DHCR7
ARHGAP20	ERLIN2
BAI1	MTMR9LP
GABRA2	DPY30
LNX1	EEF1D
FAM123C	PIGA
DBC1	RIT1
CYP4Z1	CPT2
EFNA5	OPLAH
DLGAP2	TBC1D2
CABP1	STAG3
FGF14	RBL2
AKAP5	HCLS1
AGAP2	RPS6
LGI1	RCBTB2
XK	PIK3C3
NEDD4L	WSB1
CELF3	ZNF571
GPM6A	C11orf71
FAM78B	SZT2
GRIN2A	FRK
PRKAR1B	LY86
NRXN1	HOMEZ
KALRN	HTRA1
NUDT11	CHURC1
MTUS2	EIF2D
GABBR2	CCNB3
SYT1	MGC72080
SCN2B	CDC14C
GPR162	C17orf61
LRFN2	POMGNT1
CRH	BRMS1
MEG3	RNASET2
MAP2K1	DPYD
TAGLN3	CKS1B
ABRACL	RASAL3
CLSTN1	STK39
KIAA1045	MANEA
SLC8A2	ZNF100
PPARGC1B	SBDSP1
NUMBL	SERPINB1
CCDC34	LRRC58
ARMC9	CERCAM
TSHZ3	UBL3
ITPKA	ZNF397
RPGRIP1L	DAPK2
RAB26	NUDT5
RIMS2	HARBI1
KIF3B	FUCA2
STAMBPL1	SUSD3
NIPAL2	RGS10
CPNE8	PDK4
GPR61	BIN1
ZNF238	IKBKB
CAMKV	UBE2D3
DNM1	RB1
FAM212B	TMEM209
GRIN2B	ZNF619
ZNF391	PDE1C
SSTR2	ZNF775
NEUROD6	TMED10
LRRC20	NSRP1
PPL	NT5C
KCNIP2	ICOSLG
CACNA1C	SNX30
PTPN3	ERAP2
ANXA11	HMOX1
PRICKLE1	GNA13
ASPHD2	TSPAN31
EGR4	POLI
MATK	NFASC
PSD	C19orf38
C12orf53	REXO2
BDNF	NUDCD2
MED12L	ZHX2
PFKP	PTPDC1
FLOT2	GPM6B
SPEG	C4orf3
PTK2B	TPP1
ZNF385B	VBP1
FOSL2	STAG2
KCNB2	LACC1
EPHB6	TNS1
ARC	HADHA
BAI3	PHLPP1
MLIP	KCNQ1OT1
KCNT2	OMG
PTPRR	SH3BP4
VIP	ARHGAP19
PTPRT	P4HA1
TACC2	HSD17B10
CHRD	PSME1
RNF150	FYB
RIMS3	CD55
FAM49A	ILVBL
PLXNA1	IQGAP1
ATRNL1	HHATL
KIAA0513	ATP6V0E1
BFSP1	ROCK1
C1orf135	ZNF260
RGS7	RNASE1
PRSS1	SLC35B2
IL27RA	BAZ1A
FKBP1B	ARAP1
SNAP25	KCNJ2
LRFN4	FCGR3A
SYT16	PPCDC
SLC44A5	EXOC1
SLC26A8	GCLC
CHRM3	MOB3B
LINGO1	FLNB
ARNTL	PTPRC
LRRC73	DOCK8
C2CD2L	NSMCE1
STYK1	B2M
COL24A1	DDX39A
FBXO34	POLD1
UNC79	TOB1
GABRB1	FLJ14186
C7orf60	FAM104B
LEPREL2	MND1
GRIK5	ATG3
EXOC6	SP1
NTRK3	ZNF462
KCNT1	CREB3L2
JAZF1	PARN
CNTN3	MPLKIP
ADRBK2	TLN1
STRBP	OCLN
RIMS4	GPR183
CACNG3	FRMD5
FAM19A1	BCHE
SMPD3	TMEM123
FHL2	KRTCAP2
NOV	C22orf13
RHEBL1	PCBD2
PKD2L1	MTG1
C7orf63	SAP30
WIF1	KEAP1
TRERF1	HEBP1
POSTN	RHOG
LPHN1	CXorf38
FMNL1	CHCHD8
NPTX2	LAPTM5
SLC30A3	ZNF572
FAM84A	HAT1
HTR1A	ANGEL1
ERC2	CX3CR1
MORN3	WDFY4
CX3CL1	BNIP2
BCL11A	ACSS2
NR1D1	PTRF
COL23A1	TIPARP
C21orf128	APH1B
OXCT1	P2RX7
HTR5A	FCGR2A
SEMA6B	EXOSC8
GABRA4	FAM120C
NPTXR	HLA-DMB
FRAS1	MFAP3L
PPP4R4	PHF8
OR14I1	RBM28
KLK7	SLC38A9
P2RX5	JKAMP
TMEM132A	FIS1
DIAPH1	SENP7
DNAJC5G	TTF2
LRRC4	CLN8
DGKZ	SPG20
NCALD	CD84
DKK3	LSS
SOHLH1	NEK7
ZNF541	NID2
DGKA	NSMCE4A
IL12RB2	WDR45L
TMEM198	MITF
ZBBX	HDAC1
DRP2	IRAK4
GCNT4	NEK9
CHD5	LPCAT2
KSR2	LIX1L
PRKAR2B	BBS9
DPF1	POLA1
ATOH7	ZCWPW1
CNNM1	C15orf44
EXTL1	IPP
EPHX4	PPP1R8
BAG4	ABCD3
NMNAT2	LIFR
C16orf45	DEGS1
DIRAS2	SCCPDH
NRSN2	HIAT1
BID	TAF12
FAM89B	TRAFD1
CDH18	H2AFJ
CPNE4	MLL3
SHC3	LYRM5
UNC5D	CYP20A1
STAC2	ARHGAP21
ASTN1	CLNS1A
PIM2	KCTD18
RPRML	KIF1C
KCNH5	NSL1
MICAL2	TTLL4
RLTPR	PIGM
PRKAA2	CRYL1
SCN3B	TWSG1
CAMKK2	PDCL3
GABRG3	TTC7A
C14orf79	ARL6IP6
C1orf114	LPXN
HCN1	WWC3
TMEM132D	TMED5
NOS2	JUP
CACNB4	CD82
FAM81A	SMARCC1
TRIM54	EGLN3
CASQ1	AMOTL2
EMX1	COL16A1
SOSTDC1	UNC5B
HPRT1	PI16
PACSIN1	AIF1
GRIK2	COMT
TUSC3	OSBPL9
EML6	ZNF621
CORO6	TPPP3
MCTP1	SSFA2
THRB	AFMID
PRSS16	ZFP36L2
CD163L1	ADAMTS1
KCNH3	CNDP1
KCNN1	SASH1
NNAT	FLNC
NPAS2	SPP1
SLITRK4	ACTL6A
RIMBP2	DNAJC1
PDXP	MAN2A2
EFCAB6	ITGAV
RUNDC1	CSF2RA
SIPA1L1	FZD5
C2orf55	NOTCH1
C16orf87	C1GALT1C1
COL5A2	POU2AF1
IGSF21	PPIF
DPP10	CADM4
NAB2	ARHGEF1
VIPR1	PIK3C2B
HTR3B	HADHB
PCDHB14	IRF2BP2
PNMA2	PPP2R1B
CHGB	MTCP1NB
SATL1	C1orf133
KCNH1	BRD7
RAB3D	KANK1
PACS1	BAZ2B
AP3B2	PIGN
RTN1	UPF3A
NETO1	MAP3K11
HECTD2	GRHPR
KCNC2	NFYA
CHD3	SPTLC1
PCNXL2	CAPN2
NAGPA	STX4
NETO2	KCNJ10
DBN1	EMC10
CRY2	ZNF404
LMTK2	DUSP22
KIF17	TRAF1
RASAL2	DBF4B
ACTR3B	SYNJ2
TMEM106C	DHTKD1
TMEM155	ZNF83
DLGAP4	ZNF271
GFOD1	CYTH1
GPRASP1	STYX
CYFIP2	PRDX4
HOMER2	HIST1H2AC
SGSM2	ISG20
DUSP6	EVI2B
KLHDC3	GABPB2
GABRA5	ALDH16A1
DPY19L2P2	RGS1
RSPH9	YES1
ACTL6B	C18orf56
ADRA1B	CCDC121
DUSP8	RECQL5
TRHDE	C1orf144
PRDM12	CRTC3
ST6GALNAC6	CAT
GPR21	C21orf49
ZNF214	CDKN1C
DDX25	MRPL48
RND1	ALG14
TSPAN13	C14orf166
CAMTA2	FUBP3
ANKRD34A	TMEM179B
SPTBN4	ATP5I
PRICKLE2	DAZAP2
TRIM17	BDNF-AS
GRIA1	ZNF708
SPRED2	DOCK1
TIAM2	NIPBL
TMEM241	ADAM28
IPCEF1	NDUFS7
FBXO44	GSN
CPNE9	CD9
PTPN9	PRKCQ
UPP2	CFLAR
SLC45A4	DNAJC3
DYRK3	FMO5
TMEM59L	MACF1
NRG3	TOR1AIP1
PLK2	USP54
JAKMIP1	UBXN2A
FAM116B	PPP2R3B
CLDN12	KIF5B
PNCK	SLMO2
STX19	RRBP1
SV2B	FAM114A1
C11orf80	SH3GLB1
CCDC24	NAIP
TBR1	GTF2A2
VSNL1	UBE2E1
BAIAP2	ATP5S
CNN1	DSEL
CEP19	CDK6
CDC6	C2orf88
KIAA0284	LAP3
CACNA1D	CTNNA1
OVOL2	NUMA1
CACNG8	RDBP
C12orf43	HAUS6
RTKN2	ERBB2IP
RS1	C12orf76
ZC3H12B	CD74
WASF1	SNX19
TMEM130	YWHAQ
CBLN4	CLN5
RNF41	CARD8
STK32C	ANXA4
EPB41L4B	LARP6
WDR16	IFI16
LCN15	CPEB2
ICAM5	GAL3ST1
TMEM200A	MARCKSL1
CDH10	HSPA1A
LDB2	TMEM104
SLITRK5	NENF
CORO1A	TSGA10
GRM7	MID1IP1
COL19A1	RAD51B
EFNA3	GPD1
UBE2QL1	ELOVL5
MORN4	ITGB1
GPR26	IKZF5
TRAF5	TMED7
DAPK1	TRIP11
CNTNAP5	SPATA13
PCDH7	PRTFDC1
PLCL2	HBP1
NUDT4	KIAA0355
INPP4A	AMPD3
PELI3	ORMDL2
TNFAIP8L3	LANCL1
PPP1R9B	ANKRD44
KCNN2	TMEM168
UBP1	PLEKHG4
TRIB3	PSME4
TSPAN7	TP53TG1
ABR	EIF3J
GAP43	RAB21
GALNTL4	MPST
NEUROD1	CLMN
MAPK13	PHF10
RXFP1	BHLHE41
MYCBP2	NIPAL3
PCSK2	LGR5
CNTN5	GNG8
ABCC8	ASPRV1
GDA	CPNE2
PREP	ZNF644
KCTD16	BCAS1
FBXO33	QDPR
LRRN2	TRAK2
NEK2	EFCAB2
TBC1D24	PIK3IP1
TCERG1L	SNX5
SLC6A17	ANGPTL2
EPHA6	OLIG2
RSPH3	ACAD11
ADTRP	SMOC1
CSMD1	DHODH
RFTN1	SHROOM1
PTPRN	GPR62
PAK1	ARRDC2
ZNF215	HOXD1
ALOX12P2	DAAM2
NUDCD3	SFTPC
ULK1	MYOT
CDC7	MAP6D1
IDS	SPRTN
PPP1R16A	EIF2C3
BTBD6	SOX10
HPCA	BCL2L12
LPHN2	PYCR2
PKP2	DPYSL5
STMN3	WWP2
NEGR1	GALNTL2
NPFFR2	CEP44
CBX6	PSAT1
MAPK10	SCD5
PLXNC1	QKI
NPY1R	HHIP
PRKCB	SEC11C
FBXL2	PTP4A2
TPX2	PTTG1IP
NGEF	H2AFX
ARF3	ECHDC1
R3HDM1	PAQR6
PDZRN3	UACA
SLITRK3	MDM2
LONRF2	SLC45A3
PREPL	HEPACAM
GPLD1	FAM149B1
FLRT2	HK2
LY86-AS1	GALNT6
TESPA1	KIAA1737
TMEM25	LRRFIP2
NPPA	OLIG1
ARF5	SPSB1
PKIG	ERMP1
PNMA3	FAM124A
ISLR2	APBB1IP
CXCL14	TSPAN8
C19orf66	IFT88
MEF2C	LRRCC1
PRR16	TMEM170A
ZNF831	ARHGAP17
RNF24	FXR1
HN1	MYO6
PDE2A	CEP97
DUSP5P	ADSSL1
YWHAZ	ITGA2
RARRES1	ABCA2
STIM1	SEMA6A
CDK5	SMC4
SNAP47	PLXNB1
DKK2	NOC3L
SSBP4	ZNF480
LPCAT1	TMTC4
KIF5A	HSPE1
IER5L	MKRN3
MCHR2	RAI14
DOPEY2	AHSA2
ABHD14A	GATM
ODZ4	MED11
C11orf95	SEC22C
KCNJ6	GPBP1L1
IGFBP2	MAN2A1
SYT4	ARHGEF10
LARGE	SGK3
TC2N	LRP2
LMO7	CDH19
NOXA1	LRRC8D
DZIP1	IL6ST
SLC6A7	BEST1
MYO15A	THAP9
FAM19A2	NKX6-2
GRIK1	PPIB
ASGR2	PICALM
TRAF7	CMTM5
MMP17	ITFG3
DUSP19	PNN
LNX2	FGF1
STEAP2	SFT2D1
ZFP1	ARL8A
NCDN	REST
AP1G2	MYO1F
IFT122	PDE4B
ODZ3	TMEM140
PCSK1	DIP2B
LRRC38	NADSYN1
SLC22A10	ACYP2
KCNAB2	NOL8
SUSD4	THBS2
UGCG	USP16
HTT	GANC
BMPER	SLC12A9
LRP8	HNRNPF
FAM184A	ZCCHC24
TWF2	RHOB
CRYM	KLK6
TPST2	FXYD4
CPNE5	PPDPF
KIF21B	EEF1B2
ATP6V1C1	ZNF326
SCG3	RCBTB1
GALNT11	AIMP1
SH2D5	CEP104
HS3ST2	TMEM189
FSD1	SH3PXD2A
BEX2	DPY19L4
ATP2B2	UTP20
MAD2L1	HEATR5A
CUL7	TMCC3
RPH3A	CHMP2B
ZDHHC16	SGCE
LRRTM3	COL9A3
LZTS1	SERPINB6
WDR69	CDC42EP1
NRXN3	CUTC
DDX28	TJP1
SIDT1	LYPLAL1
SLC26A4	ZNF664
BTC	IP6K3
SLC4A7	CLIP4
SLIT3	SEMA4D
TASP1	NFE2L2
RORB	ARHGAP22
FAM108C1	DDR1
FAM182B	CD97
ZFYVE28	ANLN
GAS2L1	CAPN3
PI4KA	SGCB
NICN1	RASGRP3
TRPC4	STX18
IFT57	SH3TC2
CNRIP1	ADAMTS4
CHML	LAYN
ASB6	ACER3
TBC1D30	TRPM6
NRN1	PRR18
TNNT2	CALCOCO2
ARHGEF12	OFD1
OSBPL10	CYP27A1
GPR158	BRP44L
SOCS2	CHKA
LONRF1	NRBP2
ICA1L	PIR
KCNF1	GJB1
LYZL4	MPP5
HS2ST1	CCDC88A
ST8SIA5	CNDP2
POU6F2	S1PR5
CDKN2D	GAB2
DYRK1B	ZNF488
LMO4	TMBIM6
F12	HAVCR2
ARRDC1	NKAP
C1orf95	NCSTN
EFNB2	YBX1
FAM65B	DAD1
TSPYL4	ATP10B
CTNNA2	SLCO3A1
GALNT9	FUT8
ARL4D	SYNE3
GYPE	AP3B1
SPINK2	MED14
KCNA3	KIF13A
C1orf216	MYO9B
GRM5	UFSP2
NUDCD1	ST6GALNAC3
FAM13A	C7orf41
INHA	BOK
KRAS	TMEM144
PER2	C6orf130
ANKRD32	SMARCA5
CIT	HIBCH
GDAP1L1	CLK1
CHSY3	PLA2G4C
CLVS2	AK2
E2F3	C16orf88
SPRN	TXNIP
GDF10	TRIM59
RASSF7	HPS5
HS3ST4	NPC2
NR3C2	CFL2
AP1S1	SALL1
IQCJ	EDIL3
C12orf70	SPATA6
LRRTM4	CETN3
BAP1	LPAR1
ACTA1	POLK
TAC3	ENPP2
GFRA2	SLC12A2
SLC45A1	ZEB2
PPAT	SLC35A5
CCDC65	TSPAN15
CCL28	GPSM2
LRP3	PPP1R14A
LYSMD2	SLC13A3
WDR54	INVS
C2orf27A	LACTB2
PPP1R14C	MYLK
TMSB10	MCM7
C9orf91	CYP2J2
ZDBF2	SECISBP2L
PTPRO	LAT2
LY6E	KLHL32
KIAA1522	SS18
SSBP3	KCTD3
CA11	RNF114
NELF	C19orf18
MBLAC1	UGT8
FBXW9	SIRT2
SYN1	DOCK5
KCNG3	TP53INP2
COL5A3	TMC7
HK1	CCNK
CACNA2D3	PIGP
KCNA4	ZDHHC20
EPHA3	MVP
SLC39A10	FRMD4B
DBNDD1	PBLD
PYCRL	NECAP2
CNTNAP1	DICER1
C4orf45	RAP1A
CHRM1	CTSL2
KIAA1217	SLC39A11
IFNGR2	CYP7B1
ULBP2	EVI2A
SPATS2	OTUD7B
WNT10B	DEPDC7
MYOM2	CLCA4
ZNF304	CD164
FXYD6	SCARB2
PLAGL1	NCAPD2
LNP1	GCA
GRIA2	NBR1
UBXN10	MTMR10
NPDC1	PLD1
B4GALT6	PLEKHB1
ATP8B1	PADI2
CDKL5	C1orf122
CCNA1	CYB5R2
TCTE1	C1orf63
ATL2	RASSF2
RNF112	PDE8A
EPN1	MAN2B1
GPR155	MSH6
MYRIP	SEPP1
CCDC164	LIPE
PRRG3	MICALL1
ADCY2	KIAA1755
FEZF2	BVES
ID2	TYMS
TUBA8	MOBP
ST6GAL2	TROVE2
LHX6	SLC5A11
VPS26B	CHST6
PPP2R1A	ALG5
ARL15	SLC9A9
CBFA2T3	MBOAT1
WNT7A	FAM177A1
RPRM	C20orf72
HSPB3	SHC4
PBX4	LEMD2
PGM2L1	PRAM1
FAM5B	DPF2
LHFPL4	RNF125
PPME1	CEP350
FAM171B	YIF1A
FLRT3	HN1L
LASP1	FOXN2
CCND2	MTRR
SORCS3	SHROOM4
PNMA1	UNC5C
OTUB2	GJC2
MEX3B	HBEGF
CALM3	FAM221A
BAIAP2L2	MAG
PCDH8	NINJ2
SEMA3A	ERMN
EFCAB1	BRCA1
FREM3	NCAM1
FILIP1	HPN
AACS	VRK2
FAM151B	SPOCK3
PHLPP2	WIPF1
OSTN	PTGDS
AP2A2	TSEN15
EFCAB7	ITCH
OVGP1	CPPED1
SLC8A1	TP53TG5
CCDC3	INPP1
CREG2	RNF141
KIAA0753	AATF
MOAP1	C7orf61
THY1	COL9A2
RAP1GAP	CA2
KDM5B	CLIC4
FAM117B	HIP1R
C1orf21	SUMF1
MDGA2	FNTA
DPY19L2P4	SNX18
ATP2B3	PAIP2B
GGA3	TMEM64
CUX2	MYADML2
RNF123	DERA
RB1CC1	DMRT2
RNF208	SPAG9
ADCYAP1	ANKRD40
GLS2	APBB2
TBC1D25	WDR20
SH2D3C	CCDC90B
TMEM74B	SGK1
NRGN	NKX2-2
COG1	TCFL5
PQLC1	PPAP2C
RNF145	CREB5
CPLX3	MTUS1
PAH	SH3D19
PTGS2	FOLH1B
TYRP1	CAPN13
RASL10A	LRRC1
FAM3C	MAL
GLCCI1	CPOX
ZFPM2	ATL3
RABL2A	SLC31A2
SCN8A	AIF1L
ARL4A	TJAP1
DHRS11	FAR1
BEX5	TRAM1L1
SPIN3	ZNF652
YWHAH	MOG
BBS12	MESDC2
ETV1	FAM123A
PCDHA11	CBFB
SLIT1	PPFIBP2
TTC8	ELOVL1
BBS1	MDM4
SOX5	PPAP2A
MAEL	HMG20B
SPRYD3	TF
KNDC1	CDK5RAP2
GRINA	KIAA1324L
FBLN7	MTFR1
CYB561	ANKRD13A
ASB2	FOLH1
SLC25A41	SETD9
AMPH	GM2A
OLA1	GLDN
LMO3	TMEM63A
KCNQ3	CLDN11
DYDC2	CNTNAP4
RGMB	SPTLC2
ITFG1	TTLL7
DOK6	GOLGA7
GOLGA7B	WDFY2
MAFB	IWS1
DGKB	ZNF24
RTEL1	PACS2
DBF4	SLC25A13
PLEKHM2	SNAP23
DGKE	LITAF
RARB	C10orf90
MPPED1	CPM
SMAP2	C6orf72
SNTG1	S100B
SCAND3	SGK2
MGLL	APOD
TRIM9	SNX22
C2orf81	ADIPOR2
SLCO2A1	KCNH8
KCTD1	NDRG1
B3GALT1	ABCA8
FBXO40	CA14
SFTPD	IFIT2
CLSTN3	TTC32
SCN3A	SVIP
CYP26A1	CSRP1
PRB2	PLEKHH1
CYS1	KIAA1033
NPY5R	ZNF146
PURG	TESK2
MUM1L1	KLF3
ATP1A1	SLC35D2
TRIM11	C11orf9
MKL1	EFHD1
CHRDL1	ENOSF1
FNDC4	NDE1
HS6ST3	CHD1L
C17orf108	CD22
CARTPT	SCD
CITED1	TWF1
TTC7B	BTBD16
SLC12A5	TMTC2
ETS2	ETFB
FOCAD	ENPP6
TTC9	SNX29
HMGA1	WASF2
DOC2A	KIAA0196
HIVEP1	PIGT
CORT	RTKN
WSCD2	TCF12
STXBP5	RFTN2
PCDHB12	RNF213
MLLT11	DOCK10
DLX2	MEGF10
TNFRSF25	TARSL2
GPR83	JAM3
HPS6	RBP7
C1orf31	TJP2
SNCB	RHBDL2
BTBD2	PLXNB3
TMIE	FA2H
KCNQ2	GAB1
GPI	ERBB3
LRTM2	BACE1
SETBP1	CNKSR3
PIP5K1B	CHRAC1
KCNJ11	MAP4K4
NUDT10	UFL1
KIAA1191	TMEM38B
C1orf194	ASPA
EHBP1L1	ARHGAP23
NAP1L2	C17orf85
TMEM81	CENPQ
C2orf80	COL4A5
TARBP1	GLIPR2
SLC26A10	PIEZO2
RAB11FIP2	TMC6
THBS3	PRRG1
B3GNT4	LZIC
RAPGEF4	ATP11A
SGTB	MYO1E
CKMT1A	TMEM98
CRLF1	CUEDC1
ZNF233	TTYH2
DACT1	CHADL
LPCAT4	PLEKHG3
SIRT4	SERINC5
LTK	VWA1
NOVA2	NT5DC1
GABBR1	PNPT1
BHLHE40	TCP11L2
DIO2	SYNGR2
FSIP1	ZFYVE16
PRPS2	HSD17B4
TCTEX1D2	DNM2
RIIAD1	ZBED3
UNC13C	FNBP1
SKIDA1	C18orf54
FAM160B1	AGPAT4
WNK2	C1orf198
DUSP14	SP110
FAM211A	KTN1
CACNA1F	MYO1D
UBE2W	C9orf85
YJEFN3	NEO1
KCNIP4	LZTS2
KLK5	GPIHBP1
NUDT9P1	RHOU
ZSWIM3	TMEM206
BCL7A	LDB3
SNCA	GPRC5B
AP4S1	FGFR2
CTXN1	KIF13B
GFOD2	ASUN
GNPTAB	SNHG5
ATP6V1G2	PARP1
CADPS2	FEZ1
DTX1	ANP32B
CDR2	KIF6
MKNK1	ENPP4
RUNX1T1	AGA
ATF7IP2	DENND5A
GLT1D1	C11orf67
TMEM132B	RNH1
CNTN1	FAM178A
GLS	SEMA3B
KCNIP3	DST
KCNG1	ATG4C
TXLNB	PLP1
MAGEE1	FAM107B
H2AFZ	ACSL1
TSPAN17	CNP
SEZ6L2	STXBP3
AQP9	SGMS1
RGS4	RAB9A
CITED2	CERS2
CLSTN2	MAP7
NPTN	CHST3
RTP1	PAQR8
ZNF184	SPG11
CA10	SNX1
NGB	OMA1
TECPR1	PCSK6
TEF	RFC1
MYO5A	ABL1
TMEM180	HSPA2
LAMP5	KIAA1598
TPM1	TFEB
SAE1	CBR1
SLC25A14	LMNA
STXBP1	PLOD3
TRIO	C21orf91
SOCS7	RHOA
NARF	C11orf54
ANO3	PRR5L
B3GALNT1	EFS
FAM110B	RHBDD1
SYDE2	PREX1
MRTO4	SLCO1A2
TESC	APIP
MED19	C5orf4
SLC37A1	EFNA1
LRRC2	TMBIM1
CHST1	SNX6
KCNC3	LAMP2
CSMD3	MAGT1
HTR1F	AASS
DCBLD1	CNTN2
SNAPC4	BBIP1
TMEM63C	NEK3
PCDHB10	HIP1
CDYL2	WNK1
CALM1	TALDO1
AP1S3	LIPA
C1orf51	ENDOD1
DDX20	RNF13
MGC23284	REEP3
B9D2	GLTP
ATXN7L3	CTNNA3
ZNRF3	C1GALT1
HRH1	BBX
ZNF540	MOSPD2
CYP46A1	ZKSCAN1
LIN28B	SFR1
NEIL1	FAM63A
DHDH	SLC22A15
SLN	RNF130
PNMAL1	IFNGR1
TTC33	VEZF1
ASIC2	PHLDB1
ARHGAP10	SLC48A1
FBXL18	KIAA0494
PSMG3	VAMP3
PNMAL2	TBC1D12
OLFM3	ANKIB1
NEUROD2	ZDHHC9
FAM102B	NPC1
DNAL4	PSEN1
CDC40	SLAIN1
NME5	DYNC1LI2
CASC1	STAMBP
EID2B	SAR1B
CACNA1B	FAM108B1
SCAMP5	FMNL2
ATP6V1A	TMEM59
CUL3	LBR
NREP	MAP4K5
PIP5K1C	PPP2R3A
PRRT3	PTMA
LIPH	PXK
PDE4A	SYPL1
CCK	PMP22
	CRYAB
	TMEM87A
	TMEM165
	PLA2G16
	FBXO7
	RDX
	FAM125B
	DYNC1I2
	LAMP1
	CLDND1
	EMC2
	SLC44A1
	FRYL

## Sheet: Figure3d
Description	Count	-log10(q)
GO: chemical synaptic transmission	174	70.261
GO: synapse organization	100	37.003
GO: neuron projection morphogenesis	119	33.228
GO: regulation of ion transport	123	33.218
GO: signal release	88	25.362
GO: regulation of membrane potential	85	25.027
GO: behavior	90	18.179
GO: regulation of system process	89	17.65
KEGG: Glutamatergic synapse	33	14.262
GO: glutamate receptor signaling pathway	31	14.252
GO: cellular potassium ion transport	45	13.921
GO: dendrite development	48	13.647
GO: neuron projection extension	39	13.344
KEGG: Retrograde endocannabinoid signaling	29	12.333
GO: synaptic transmission, glutamatergic	29	11.865
GO: regulation of neuronal synaptic plasticity	21	11.856
KEGG: Axon guidance	36	10.868
GO: protein localization to membrane	73	9.659
GO: brain development	81	9.403
GO: glutamate secretion	17	8.913

## Sheet: Figure3e
Description	Count	-log10(q)
GO: ensheathment of neurons	40	15.56
GO: myeloid leukocyte activation	80	10.04
GO: lipid biosynthetic process	79	8.15
GO: carbohydrate derivative biosynthetic process	77	5.96
GO: cell junction assembly	36	5.68
GO: small GTPase mediated signal transduction	60	5.49
GO: membrane lipid biosynthetic process	26	5.34
GO: positive regulation of hydrolase activity	75	5.28
KEGG: actin cytoskeleton organization	68	4.91
GO: regulation of gliogenesis	23	4.71
GO: regulation of cell adhesion	68	4.41
KEGG: Lysosome	22	4.36
GO: establishment or maintenance of cell polarity	31	4.25
KEGG: Endocytosis	33	3.78
GO: autophagy	52	3.76
GO: negative regulation of cell differentiation	68	3.59
GO: axon development	52	3.55
GO: regulation of cell shape	24	3.47
GO: microtubule-based process	69	3.46
GO: apoptotic signaling pathway	57	3.39

## Sheet: Figure4a
Cell types	Numbers	Pfdr				Description	-log10(p)
Excitatory Neurons	395	0.0003				chemical synaptic transmission	62.73
Inhibitory Neurons	234	0.0003				synapse organization	34.08
Oligodendrogytes	1	1				neuron projection morphogenesis	33.17
Microglia	27	1				regulation of ion transport	32.18
Astrocytes	46	1				regulation of membrane potential	27.84
Endothelial	35	1				synaptic vesicle cycle	24.14
OPCs	15	1				Glutamatergic synapse	19.07
						regulation of system process	18.42
						behavior	17.04
						Long-term potentiation	16.73
						synaptic transmission, glutamatergic	16.67
						monovalent inorganic cation transport	16.64
						regulation of dendrite development	13.77
						ephrin receptor signaling pathway	13.43
						neuron projection extension	12.16
						Nicotine addiction	11.99
						peptide hormone secretion	11.41
						cGMP-PKG signaling pathway	10.65
						brain development	10.38
						neuron migration	9.84

## Sheet: Figure4b
Cell types	Numbers	Pfdr				Description	-log10(p)
Excitatory Neurons	17	1				ensheathment of neurons	18.08
Inhibitory Neurons	28	1				myeloid leukocyte activation	10.01
Oligodendrogytes	209	0.0007				regulation of cell adhesion	9.49
Microglia	89	0.08				positive regulation of hydrolase activity	9.01
Astrocytes	52	1				cell part morphogenesis	8.74
Endothelial	54	1				supramolecular fiber organization	8.7
OPCs	27	0.0007				lymphocyte activation	7.94
						regulation of GTPase activity	7.68
						lipid biosynthetic process	7.39
						small GTPase mediated signal transduction	7.32
						leukocyte differentiation	7.26
						actin filament bundle assembly	7.09
						positive regulation of cytokine production	6.88
						activation of immune response	6.39
						Endocytosis	6.12
						positive regulation of apoptotic process	5.96
						Staphylococcus aureus infection	5.72
						establishment or maintenance of cell polarity	5.69
						positive regulation of endopeptidase activity	5.54
						peripheral nervous system development	5.39

## Sheet: Figure5a
Gene Set	Description	Size	Overlap	Expect	Enrichment	PFDR
					Ratio
C0036341	Schizophrenia	956	127	58.3437	2.17676	0
PA447208	Mental Disorders	612	110	37.3497	2.94514	0
PA447216	Schizophrenia	391	78	23.8623	3.26875	0
PA447199	Bipolar Disorder	336	61	20.5057	2.97478	1.5e-11
PA153906318	Autism Spectrum Disorder	238	46	14.5249	3.16698	2.59e-09
C0005586	Bipolar Disorder	488	71	29.7821	2.38398	5.6e-09
PA447278	Depression	215	42	13.1212	3.20092	1.16e-08
PA447209	Mood Disorders	190	39	11.5955	3.36337	1.16e-08
PA444065	Epilepsy	243	45	14.83	3.03438	1.16e-08
C0004352	Autistic Disorder	267	47	16.2947	2.88437	2.32e-08

[truncated: 6 more sheets: Figure5b, Figure6a, Figure6b, Figure6c, Figure6d, Figure7c]
